# Supplementary material for: A primary Chlamydia trachomatis genital infection of rhesus macaques identifies new immunodominant B-cell antigens
Source: PLoS One. 2021 Apr 22;16(4):e0250317. doi: 10.1371/journal.pone.0250317 (PMC8061917; doi:10.1371/journal.pone.0250317)
Supplement: S2 Table — Primary (week 0) and secondary (week 14) infection doses and sample identifiers for all 15 monkeys. (XLS) [file pone.0250317.s002.xls]

## Sheet: dlMSupportingTable2 (1).csv
S2 Table. Samples tested
Subject ID	1st Dose (Week 0)	2nd Dose (Week 14)	Week 0	Week 4	Week 8	Week 14	Week 18	Week 23
MA	0	0	MA-0	MA-4	MA-8	MA-14	MA-18	MA-23
MB	0	105	MB-0	MB-4	MB-8	MB-14	MB-18	MB-23
MC	0	0	MC-0	MC-4	MC-8	MC-14	MC-18	MC-23
MD	107	no dose	MD-0	MD-4	MD-8	ND	ND	ND
ME	107	no dose	ME-0	ME-4	ME-8	ND	ND	ND
MF	107	no dose	MF-0	MF-4	MF-8	ND	ND	ND
MG	105	no dose	MG-0	MG-4	MG-8	ND	ND	ND
MH	105	no dose	MH-0	MH-4	MH-8	ND	ND	ND
MI	105	no dose	MI-0	MI-4	MI-8	ND	ND	ND
MJ	107	105	MJ-0	MJ-4	MJ-8	MJ-14	MJ-18	MJ-23
MK	107	105	MK-0	MK-4	MK-8	MK-14	MK-18	MK-23
ML	107	105	ML-0	ML-4	ML-8	ML-14	ML-18	ML-23
MM	105	105	MM-0	MM-4	MM-8	MM-14	MM-18	MM-23
MN	105	105	MN-0	MN-4	MN-8	MN-14	MN-18	MN-23
MO	105	105	MO-0	MO-4	MO-8	MO-14	MO-18	MO-23
ND = Not done (Monkeys were euthanized)
