# Supplementary material for: A primary Chlamydia trachomatis genital infection of rhesus macaques identifies new immunodominant B-cell antigens
Source: PLoS One. 2021 Apr 22;16(4):e0250317. doi: 10.1371/journal.pone.0250317 (PMC8061917; doi:10.1371/journal.pone.0250317)
Supplement: S3 Table — (CSV) [file pone.0250317.s003.csv]

S3 Table. VSN normalized data for all 72 samples.
Protein.ID	MA-0	MA-4	MA-8	MA-14	MA-18	MA-23	MB-0	MB-4	MB-8	MB-14	MB-18	MB-23	MC-0	MC-4	MC-8	MC-14	MC-18	MC-23	MD-0	MD-4	MD-8	ME-0	ME-4	ME-8	MF-0	MF-4	MF-8	MG-0	MG-4	MG-8	MH-0	MH-4	MH-8	MI-0	MI-4	MI-8	MJ-0	MJ-4	MJ-8	MJ-14	MJ-18	MJ-23	MK-0	MK-4	MK-8	MK-14	MK-18	MK-23	ML-0
CT001	11.551	11.392	11.361	11.479	11.548	11.51	11.561	11.553	11.66	11.685	11.62	11.52	11.501	11.522	11.448	11.479	11.688	11.541	11.712	11.64	11.681	11.701	11.702	11.608	11.827	11.677	11.676	11.836	11.987	11.957	11.573	11.44	11.475	11.297	11.485	11.446	11.382	11.472	11.384	11.546	11.557	11.492	11.507	11.555	11.691	11.608	11.684	11.625	11.472
CT002	11.868	11.765	11.646	11.587	11.787	11.719	12.063	12.118	11.99	11.851	12.055	12.197	11.91	11.833	11.762	12.056	12.092	12.04	12.38	12.139	11.992	11.957	12.036	11.875	11.971	12.706	13.645	12.949	12.969	13.569	11.78	11.888	11.747	11.884	11.843	11.721	11.94	11.773	11.916	11.791	11.778	11.807	12.152	11.898	11.879	12.063	12.002	11.802	11.919
CT003	10.503	10.576	10.434	10.676	10.84	10.498	10.402	10.849	10.486	10.557	10.558	10.322	10.501	10.675	10.452	10.661	10.703	10.47	10.488	10.849	10.517	10.883	11.029	10.897	10.937	10.973	10.993	11.242	11.478	11.395	10.864	10.958	10.944	10.715	11.476	11.228	10.903	10.979	11.02	11.336	11.335	11.323	10.725	10.879	11.211	11.037	10.947	10.926	13.058
CT004	11.662	11.804	11.845	11.878	12.007	12.18	11.11	11.395	11.395	11.472	11.379	11.13	11.38	11.431	11.603	11.482	11.555	11.418	11.638	11.776	11.727	11.511	11.66	11.768	11.72	12.014	11.936	12.067	12.188	12.175	11.386	11.379	11.602	12.014	11.847	11.949	12.253	12.343	12.118	11.98	12.029	11.943	11.601	11.552	11.583	11.587	11.648	11.74	14.052
CT005	12.7	13.001	12.961	12.973	12.936	13.047	12.245	11.981	12.269	12.198	12.296	12.151	12.332	11.978	11.998	12.153	12.781	12.394	15.062	15.206	15.351	14.243	13.819	14.099	14.677	14.759	14.711	13.509	13.624	13.734	12.816	12.609	12.574	15.441	14.857	15.165	15.134	14.341	14.173	13.613	13.649	13.439	13.325	13.36	13.084	13.041	13.312	13.294	13.73
CT006	11.387	11.48	11.451	11.521	11.602	11.544	11.658	11.708	11.823	11.831	11.798	11.922	11.661	11.57	11.707	11.72	11.752	11.708	11.758	11.749	11.694	11.919	11.808	11.767	11.752	11.737	11.715	11.82	11.81	11.768	11.72	11.665	11.666	11.55	11.645	11.599	12.155	11.741	11.855	11.775	11.774	11.849	11.617	11.541	11.707	11.634	11.63	11.654	12.141
CT007	10.203	10.619	10.402	10.436	11.064	10.358	10.465	10.803	10.49	10.661	10.572	10.476	10.343	10.378	10.489	10.427	10.548	10.701	10.429	10.675	10.484	10.983	11.056	10.991	10.802	10.962	10.959	11.166	11.292	11.197	10.698	10.849	10.908	10.703	11.377	11.256	10.997	11.26	11.179	11.425	11.458	11.311	11.018	11.034	11.2	11.116	11.419	11.3	11.338
CT008	12.178	12.095	12.088	12.255	12.131	12.018	12.124	11.997	12.331	12.031	12.137	12.168	12.086	12.145	12.135	12.062	12.045	12.024	11.929	11.819	11.851	11.75	11.766	11.71	11.726	11.738	11.735	11.821	11.947	11.79	11.686	11.755	11.821	11.734	11.811	11.873	11.695	11.684	11.668	11.761	11.757	11.741	11.761	11.716	11.737	11.768	11.74	11.689	11.362
CT009	10.366	10.507	10.768	10.728	10.711	10.78	10.539	10.878	10.597	10.702	10.558	10.477	10.223	10.472	10.518	10.397	10.389	10.429	10.442	10.727	10.691	11.003	10.961	11.551	10.841	10.972	10.939	11.861	11.722	11.755	10.698	10.914	11.068	10.675	11.393	11.32	11.186	11.217	11.356	11.397	11.537	11.472	11.056	12.037	11.67	11.599	11.518	11.564	12.802
CT010	11.599	11.632	11.614	11.591	11.711	11.727	11.601	11.695	11.696	11.775	11.788	11.672	11.61	11.919	12.01	11.71	11.982	11.976	12.018	12.073	12.204	11.954	12.156	11.933	11.796	11.647	11.666	12.096	12.222	11.99	11.552	11.781	11.61	11.496	11.727	11.749	11.804	12.001	11.862	11.807	11.855	11.891	12.151	12.02	11.949	11.959	12.089	11.853	11.946
CT011	10.56	10.636	10.664	10.716	10.899	10.69	10.742	10.902	10.827	10.797	10.684	10.698	10.693	10.797	10.724	10.704	10.848	10.943	10.877	10.978	10.839	11.168	11.09	11.017	11.071	11.244	11.282	11.301	11.508	11.496	10.989	11.195	11.117	10.914	11.353	11.295	11.094	11.267	11.269	11.419	11.49	11.433	11.215	11.171	11.277	11.081	11.189	11.161	13.44
CT012	10.263	10.509	10.55	10.489	10.6	10.34	10.52	10.78	10.448	10.484	10.429	10.607	10.307	10.494	10.51	10.232	10.146	10.211	10.517	10.633	10.604	10.74	10.694	10.964	10.678	10.808	10.771	11.119	11.125	11.217	10.51	10.629	10.685	10.51	11.224	11.122	10.817	10.887	10.869	11.228	11.283	11.282	10.705	10.837	11.125	10.955	11.017	10.88	13.933
CT013	11.272	11.122	11.214	11.272	11.239	11.182	11.236	11.301	11.177	11.281	11.247	11.277	11.368	11.254	11.259	11.331	11.312	11.312	11.3	11.482	11.445	11.55	11.357	11.521	11.527	11.724	11.604	12.116	12.347	12.409	11.604	11.64	11.537	11.417	11.601	11.508	11.593	11.533	11.484	11.591	11.59	11.516	11.653	11.713	11.613	11.613	11.602	11.664	11.97
CT014	10.085	11.189	10.432	10.306	11.324	10.155	10.429	10.843	10.602	10.73	10.559	10.458	10.38	10.173	10.431	10.614	10.407	10.432	10.747	10.791	10.47	10.697	10.813	10.991	11.18	11.042	11.145	11.142	11.411	11.315	10.888	10.905	10.932	10.735	11.289	11.225	10.909	11.192	11.012	11.309	11.34	11.379	11.004	10.902	11.179	11.088	11.1	11.211	13.426
CT015	13.679	13.553	13.545	13.723	13.793	13.679	12.461	12.496	12.45	12.694	12.718	12.567	12.456	12.649	12.498	12.743	12.795	12.649	13.083	13.229	13.205	12.553	12.567	12.377	13.596	13.828	13.618	14.154	14.259	14.278	12.359	12.415	12.462	13.106	12.576	12.739	13.798	13.65	13.413	12.944	12.992	12.869	12.901	12.354	12.176	12.228	12.259	12.08	12.179
CT016	11.873	11.964	11.9	11.884	11.701	11.845	12.067	12.238	12.04	12.046	11.988	11.899	11.98	12.045	12.123	12.091	12.136	12.088	11.937	12.105	12.154	11.988	12.163	12.019	12.044	12.155	12.053	12.298	12.304	12.289	12.059	12.08	11.996	11.806	11.866	11.84	11.845	12.041	11.991	11.942	11.926	11.749	11.84	11.801	11.78	11.893	11.654	11.549	11.748
CT017	11.941	11.93	11.877	11.946	11.715	11.906	11.999	12.119	12.238	12.178	12.257	12.28	12.142	12.216	12.086	12.06	12.005	11.909	13.135	13.046	12.894	11.911	11.991	12.044	11.913	11.879	11.859	12.017	12.287	12.204	11.828	11.885	11.961	12.146	12.169	12.114	11.951	11.944	11.834	11.873	11.929	11.751	11.849	11.928	12.001	12.017	11.991	12.088	11.841
CT018	10.82	10.929	10.751	10.936	11.17	11.017	11.042	11.102	11.138	10.67	10.759	10.983	10.736	10.716	10.756	10.969	10.988	11.177	11.075	11.899	11.769	11.251	11.149	11.199	11.228	11.279	11.414	12.316	12.96	13.073	11.511	11.482	11.491	11.417	11.513	11.493	12.917	12.502	12.783	12.725	12.696	12.551	11.47	12.419	12.254	12.275	12.798	12.68	11.047
CT019	10.744	10.764	10.677	10.795	10.998	10.908	10.774	11.072	11.061	11.091	10.915	10.755	10.93	11.06	11.338	11.239	11.236	11.136	10.98	11.195	10.977	12.021	12.008	12.274	11.131	11.243	11.312	11.562	11.53	11.682	11.11	11.219	11.221	11.051	11.473	11.436	11.352	11.371	11.326	11.49	11.479	11.433	11.39	11.349	11.484	11.315	11.377	11.224	12.788
CT020	11.689	11.722	11.599	11.584	11.68	11.783	11.936	11.848	11.785	11.49	11.659	12.071	11.918	11.955	11.858	11.834	11.807	11.736	11.737	11.684	11.552	11.59	11.699	11.76	11.342	11.693	11.771	11.661	11.732	11.738	11.47	11.553	11.629	11.616	11.689	11.641	11.581	11.777	11.801	11.792	11.76	11.779	12.065	11.964	11.784	11.82	12.032	12.048	11.943
CT021	11.064	11.228	11.133	11.233	11.483	11.509	11.478	11.461	11.531	11.508	11.582	11.333	11.417	11.504	11.549	11.609	11.53	11.586	11.544	11.497	11.413	11.731	11.73	11.792	11.607	11.435	11.746	11.672	11.659	11.721	11.745	11.599	11.73	11.485	11.736	11.781	12.154	12.07	12.074	11.893	11.891	12.017	11.802	11.646	11.668	11.597	11.745	11.678	11.639
CT022	11.986	11.967	11.838	12.049	11.926	12.057	11.961	12.09	12.258	12.119	12.243	12.073	11.964	12.077	12.064	12.005	12.042	12.014	12.162	12.134	12.158	12.05	12.029	12.015	12.134	12.141	12.084	11.964	11.969	11.972	12.097	11.976	12.111	11.944	11.832	11.722	11.887	11.841	11.851	11.886	11.828	11.79	11.865	11.877	11.932	11.943	12.017	11.949	11.88
CT023	11.867	11.822	11.884	11.905	11.858	12.087	12.074	11.959	12.086	12.172	12.209	12.056	12.11	12.117	12.363	12.189	12.09	12.144	12.188	12.037	12.075	12.273	12.201	12.474	12.163	12.309	12.317	13.872	12.546	12.515	12.919	12.708	12.838	13.208	12.275	12.358	12.443	12.329	12.315	12.112	11.979	12.354	13.112	12.864	12.541	12.684	12.81	12.637	11.784
CT024	11.112	10.86	11.041	10.919	11.175	11.185	11.279	11.444	11.017	11.031	10.848	11.377	11.323	11.354	11.01	11.521	11.434	11.518	11.776	11.79	11.841	11.753	11.793	11.609	11.446	11.589	11.417	11.675	11.6	11.753	11.656	11.606	11.503	11.227	11.583	11.548	11.273	11.343	11.457	11.464	11.48	11.614	11.537	11.331	11.449	11.344	11.37	11.379	11.297
CT025	11.786	11.729	11.716	11.714	11.631	11.765	11.831	11.805	11.896	11.913	11.72	11.715	11.797	11.936	11.803	11.995	11.942	11.771	12.023	11.854	11.963	11.952	11.939	11.89	11.911	11.853	11.994	11.852	11.891	11.884	11.907	11.841	12.014	12.1	12.042	12.038	12.129	12.089	12.043	11.855	12.01	11.737	12.481	11.831	11.785	11.847	11.723	11.748	12.145
CT026	11.593	11.806	11.938	11.843	11.864	11.721	11.611	11.751	11.809	11.847	11.915	11.716	11.766	11.932	11.893	11.873	11.956	11.814	11.801	12.053	11.896	12.181	13.026	12.952	12	12.076	12.146	12.141	12.257	12.348	11.983	12.036	12.347	11.983	12.048	12.154	12.391	12.416	12.293	12.044	12.16	12.069	12.143	11.952	11.854	11.919	11.949	11.912	11.996
CT027	11.344	11.579	12.126	11.955	11.714	11.063	11.4	11.586	11.212	11.41	11.312	11.342	11.464	11.475	11.398	11.362	11.408	11.348	11.56	11.543	11.202	11.644	11.647	11.463	11.669	11.634	11.499	11.829	11.906	11.833	11.389	11.529	11.682	11.539	11.748	11.651	12.568	13.215	12.979	12.574	12.644	12.648	11.615	11.557	11.556	11.526	11.403	11.482	11.732
CT028	11.911	11.796	11.798	11.878	11.634	11.914	11.825	11.815	11.881	12.08	11.827	11.802	11.852	12.056	11.961	11.97	12.069	11.866	12.127	12.147	12.145	12.043	12.137	12.194	11.852	11.723	11.64	11.92	11.957	11.745	11.685	11.764	11.733	11.608	11.63	11.746	11.778	11.785	11.773	11.795	11.925	11.749	11.795	11.819	11.883	11.765	11.785	11.681	11.713
CT029	11.719	11.497	11.727	11.783	11.761	11.69	11.665	11.856	11.703	11.97	11.756	11.846	11.849	11.789	11.625	11.865	11.763	11.728	11.818	11.84	11.896	11.992	12.036	12.024	11.919	11.965	11.854	12.053	12.186	12.235	11.939	11.912	11.932	11.715	11.743	11.731	11.95	11.842	11.851	11.751	11.79	11.715	11.705	11.701	11.761	11.772	11.817	11.668	11.912
CT030	11.035	11.271	11.215	11.24	11.318	11.183	11.76	11.541	11.628	11.601	11.73	11.76	11.616	11.614	11.631	11.752	11.584	11.641	12.353	12.077	12.292	11.909	11.891	11.805	11.429	11.556	11.559	11.884	11.896	11.975	11.733	11.879	11.84	11.948	11.954	12.094	12.212	11.944	12.069	12.004	12.103	11.866	12.252	11.824	11.84	11.862	12.139	11.795	12.053
CT031	11.812	11.714	11.762	11.727	11.737	11.932	11.879	11.879	11.595	11.627	11.525	12.078	11.855	11.924	11.842	11.918	11.904	11.997	11.962	12.017	12.017	12.103	12.199	12.014	11.95	11.939	11.874	12.065	11.874	11.968	12.256	12.07	12.017	11.919	11.805	11.738	11.772	11.696	11.732	11.759	11.708	11.781	11.804	11.712	11.694	11.717	11.655	11.65	11.919
CT032	10.689	10.967	10.633	10.931	11.055	10.92	10.852	11.226	10.938	11.043	10.757	10.537	10.95	11.091	10.889	11.036	11.225	11.004	11.057	11.324	10.921	11.143	11.306	11.214	11.073	11.24	11.215	11.597	11.646	11.5	10.953	11.229	11.386	11.042	11.644	11.519	11.385	11.477	11.375	11.552	11.666	11.506	11.006	11.098	11.331	11.194	11.179	11.073	13.197
CT033	10.909	10.984	11.018	10.946	11.202	11.172	11.321	11.346	11.205	11.016	11.048	11.389	11.139	11.373	11.525	11.354	11.29	11.313	11.172	11.23	11.034	11.282	11.434	11.384	11.091	11.269	11.367	11.363	11.524	11.531	11.125	11.206	11.207	11.031	11.459	11.48	11.493	11.481	11.605	11.55	11.535	11.604	11.724	11.483	11.54	11.577	11.924	11.845	12.086
CT034	10.102	10.375	10.199	10.206	10.647	10.089	10.285	10.631	10.469	10.382	10.56	10.251	10.107	10.164	10.206	10.098	10.314	10.407	10.319	10.587	10.47	11.412	11.931	11.741	10.603	10.75	10.807	12.176	12.08	12.222	10.797	10.838	10.893	10.727	11.27	11.186	10.928	10.962	11.08	11.29	11.341	11.263	10.763	10.702	11.152	10.826	11.059	10.827	12.412
CT035	11.465	11.317	11.372	11.446	11.337	11.583	11.599	11.574	11.347	11.317	11.349	11.794	11.82	11.953	12.108	12.49	12.402	12.895	11.755	11.616	11.737	11.839	12.449	12.033	11.759	11.769	11.73	11.727	11.663	11.743	11.896	11.7	11.636	11.777	11.848	11.835	11.876	11.942	12.053	11.912	11.87	11.941	12.112	11.94	12.025	11.91	12.223	12.079	11.693
CT036	10.417	10.725	10.625	10.715	10.8	10.71	10.726	10.925	10.648	10.616	10.77	10.856	10.813	10.838	10.871	10.772	10.778	11.069	10.837	11.106	10.965	11.258	11.474	11.322	10.926	11.128	11.136	11.775	11.844	11.79	11.002	11.184	11.198	10.886	11.38	11.367	11.361	11.325	11.403	11.484	11.55	11.492	10.988	11.115	11.34	11.119	11.343	11.309	12.98
CT037	11.654	11.592	11.487	11.738	11.584	11.857	11.546	11.633	11.804	11.901	11.881	11.902	11.842	11.716	11.633	11.805	11.815	11.86	11.836	11.799	11.788	11.904	11.766	11.862	11.838	11.785	11.892	11.764	11.772	11.77	11.854	11.796	11.95	11.908	11.951	11.973	11.908	11.809	11.889	11.795	11.668	11.831	11.771	11.674	11.828	11.717	11.814	11.982	11.502
CT038	11.746	11.669	11.804	11.59	11.873	11.817	11.65	11.664	11.444	11.788	11.702	11.741	11.631	11.587	11.374	11.749	11.616	11.765	12.056	11.97	12.135	14.09	13.662	12.994	11.896	11.661	11.765	11.835	11.803	11.818	11.873	11.682	11.988	11.736	11.79	11.749	13.303	12.77	12.683	12.355	12.443	12.373	11.771	11.87	11.938	12.05	12.164	12.145	12.042
CT039	10.795	10.958	10.812	10.847	11.039	10.672	10.779	11.133	10.897	10.87	10.888	10.73	10.866	10.996	10.932	10.996	11.083	11.022	10.898	11.009	10.835	11.473	11.512	11.432	11.018	11.192	11.092	11.954	12.44	12.478	11.212	11.308	11.144	10.923	11.492	11.416	11.37	11.11	11.261	11.508	11.533	11.413	11.845	12.062	12.086	12.188	12.199	11.953	13.189
CT039.1	11.62	11.68	11.672	11.485	11.77	11.738	11.772	11.733	11.377	11.872	11.608	11.869	11.738	11.76	11.567	11.84	11.814	11.832	11.739	11.612	11.713	11.641	11.659	11.536	11.505	11.374	11.402	11.572	11.638	11.568	11.371	11.441	11.488	11.308	11.545	11.529	11.641	11.679	11.801	11.681	11.625	11.668	11.599	11.627	11.745	11.666	11.691	11.88	11.444
CT040	11.475	11.379	11.482	11.474	11.195	11.424	11.556	11.636	11.663	11.652	11.462	11.677	11.604	11.796	11.576	11.658	11.763	11.528	11.694	11.73	11.657	11.85	11.835	11.77	11.661	11.663	11.504	11.684	11.736	11.722	11.81	11.621	11.727	11.621	11.876	11.799	11.757	11.668	11.599	11.788	11.756	11.611	11.596	11.438	11.45	11.598	11.346	11.412	11.755
CT041	10.736	10.948	10.785	10.955	11.135	10.889	10.704	11.182	10.976	11.05	10.99	10.632	10.968	11.123	10.962	11.038	11.249	11.159	11.108	11.201	10.927	11.151	11.314	10.983	11.016	11.105	11.064	11.583	11.805	11.636	10.934	11.178	11.121	10.857	11.421	11.318	11.088	11.07	11.178	11.412	11.533	11.34	10.976	11.117	11.384	11.262	11.23	11.171	12.325
CT042	10.893	11.34	11.221	11.109	11.167	11.088	11.281	11.339	11.372	11.199	11.369	11.155	11.38	11.405	11.651	11.44	11.287	11.535	11.173	11.175	11.166	11.459	11.454	11.434	11.391	11.505	11.399	11.441	11.533	11.493	11.569	11.356	11.38	11.442	11.677	11.696	11.928	11.97	11.79	11.754	11.777	11.763	11.591	11.465	11.516	11.555	11.581	11.361	13.215
CT043	11.562	11.51	11.467	11.507	11.668	11.558	11.611	11.68	11.834	11.602	11.607	11.658	11.641	11.623	11.662	11.851	11.817	11.756	12.329	12.009	11.937	12.19	12.168	11.991	11.877	11.72	11.823	14.821	14.115	14.446	13.229	12.957	13.344	11.903	12.224	12.151	11.692	11.538	11.572	11.579	11.633	11.688	15.006	14.329	14.43	14.438	14.746	14.54	11.451
CT044	10.848	11.109	10.951	11.188	11.038	10.933	12.824	12.867	13.328	13.587	13.667	13.322	11.244	11.208	11.306	11.16	11.28	11.256	12.565	13.46	13.829	15.141	14.917	14.529	11.713	11.792	11.867	11.694	11.81	11.72	11.391	11.806	11.883	11.293	11.625	11.535	11.847	11.796	11.875	11.768	11.953	11.797	11.759	11.433	11.505	11.547	11.479	11.286	11.832
CT045	11.769	11.904	11.873	11.943	11.887	11.949	11.957	11.986	12.095	12.077	12.031	11.876	11.992	12.025	11.88	11.989	12.029	11.842	12.151	12.142	12.125	11.998	12.128	12.019	12.007	12.068	12.069	11.936	11.893	11.842	11.887	11.778	11.742	11.832	11.869	11.899	11.945	11.898	11.775	11.806	11.913	11.735	11.866	11.856	11.843	11.878	11.792	11.658	11.743
CT046	11.625	11.802	11.83	11.887	11.915	11.97	11.927	11.881	12.14	11.8	12.125	12.064	11.985	12.002	11.995	12.02	12.079	12.061	12.101	12.016	12.108	12.01	12.109	12.004	12.081	12.156	12.166	12.034	11.888	11.84	12.157	12.069	12.192	12.285	12.059	12.101	12.16	12.258	12.195	11.945	11.953	12.001	12.171	11.958	11.966	12.04	12.15	12.02	11.922
CT047	10.301	10.537	10.43	10.227	10.735	10.375	10.473	10.852	10.355	10.581	10.257	10.508	10.289	10.452	10.297	10.599	10.596	10.609	11.982	11.434	11.33	10.988	11.083	11.093	10.812	10.993	11.032	11.205	11.44	11.391	10.871	11.004	10.965	10.799	11.382	11.288	10.952	11.081	11.068	11.412	11.319	11.364	10.806	10.907	11.142	10.817	10.88	11.041	13.399
CT048	11.277	11.428	11.326	11.348	11.426	11.268	11.291	11.598	11.564	11.446	11.434	11.483	11.474	11.506	11.54	11.598	11.54	11.591	11.792	11.664	11.652	11.643	11.688	11.639	11.626	11.632	11.592	11.655	12.408	12.048	11.871	11.68	11.739	13.139	12.519	12.613	11.652	11.624	11.616	11.556	11.655	11.723	11.491	11.544	11.698	11.599	11.514	11.652	12.183
CT049	12.055	11.848	11.999	11.971	11.836	12.015	11.976	12.074	12.244	12.51	12.278	12.139	12.191	12.332	12.181	12.24	12.214	12.151	12.288	12.317	12.428	12.285	12.424	12.196	13.145	13.412	13.574	12.702	13.577	14.133	11.826	11.85	11.845	11.627	11.723	11.84	11.731	11.656	11.623	11.743	11.747	11.683	14.333	13.551	13.096	13.178	12.912	13.034	11.721
CT050	12.035	12.028	11.994	12.031	12.108	12.19	12.024	12.133	12.164	12.188	12.072	12.131	12.052	11.904	12.031	12.195	12.072	12.031	12.232	12.273	12.252	12.083	12.167	12.071	12.037	12.201	12.17	11.971	12.152	12.201	12.174	12.257	12.197	12.087	12.024	12.044	12.084	12.05	12.031	11.866	11.88	11.811	11.851	11.937	11.945	11.864	11.94	11.886	11.942
CT051	12.058	11.93	12.037	12.087	11.843	12.066	13.646	13.226	13.275	13.431	13.427	13.26	12.294	12.703	12.324	12.596	12.58	12.123	12.687	13.044	12.762	12.34	12.355	12.204	12.934	13.275	13.253	13.655	13.974	13.849	13.199	13.176	12.936	13.356	12.973	13.03	14.076	14.424	14.215	14.084	14.043	13.603	14.389	13.625	13.032	13.43	13.357	13.163	12.271
CT052	11.166	11.438	11.165	11.423	11.339	11.289	11.087	11.454	11.247	11.15	11.576	11.328	11.331	11.448	11.354	11.293	11.29	11.134	11.189	11.204	11.109	11.435	11.206	11.303	11.436	11.41	11.41	11.572	11.592	11.451	11.378	11.431	11.429	11.177	11.514	11.531	11.452	11.523	11.363	11.564	11.453	11.489	11.972	11.87	12.086	12.096	12.635	12.323	13.073
CT053	11.666	11.528	11.587	11.676	11.71	11.738	11.809	11.725	11.848	11.916	11.96	11.952	11.726	11.867	12.025	11.765	11.892	11.971	11.846	11.907	11.885	12.134	12.076	11.979	11.958	11.983	12.076	12.478	12.772	12.879	11.948	11.864	11.736	11.95	11.865	11.852	11.811	11.79	11.831	11.72	11.813	11.804	11.618	11.706	11.72	11.669	11.807	11.774	11.901
CT054	11.906	11.886	11.776	11.618	11.667	11.71	11.757	11.65	11.361	11.383	11.453	11.559	11.584	11.666	11.801	11.652	11.739	11.693	11.773	11.69	11.892	12.569	12.533	12.206	12.013	12.141	12.062	12.314	11.821	11.882	12.334	12.426	12.458	11.945	11.945	11.858	13.068	12.703	12.589	12.332	12.172	12.328	12.016	11.923	11.808	11.838	11.811	11.755	12.002
CT055	12.076	11.986	11.884	11.856	11.941	12.119	12.657	12.518	12.63	12.676	12.738	12.532	11.941	11.952	11.781	11.956	11.959	11.839	12.269	12.348	12.27	13.171	12.987	12.541	14.106	14.088	13.91	12.344	12.345	12.377	12.475	12.457	12.465	13.113	12.185	12.204	12.623	12.384	12.257	11.97	11.999	11.823	13.277	14.035	13.954	14.257	14.471	14.451	12.65
CT056	11.24	11.207	11.194	11.042	11.204	11.244	11.47	11.485	11.204	11.214	11.287	11.552	11.329	11.401	11.294	11.586	11.524	11.505	11.528	11.474	11.443	11.667	11.631	11.442	11.464	11.569	11.584	11.625	11.666	11.734	11.724	11.571	11.61	11.607	11.844	11.713	13.547	12.501	12.509	12.201	12.226	12.246	12.251	11.764	11.736	11.789	11.906	11.81	12.585
CT057	10.425	10.692	10.532	10.621	10.934	10.484	10.363	10.942	10.4	10.613	10.461	10.471	10.389	10.611	10.38	10.422	10.485	10.372	10.4	10.76	10.535	11.07	11.191	10.997	10.891	11.035	10.868	11.55	11.581	11.415	10.861	10.975	10.979	10.757	11.366	11.244	11.278	11.482	11.436	11.513	11.626	11.54	11.645	11.575	11.48	11.43	11.387	11.374	12.579
CT058	11.817	11.828	11.604	11.514	11.696	11.848	11.92	11.866	11.625	12.371	12.64	12.243	13.646	13.455	13.433	13.703	13.504	13.529	12.413	12.645	12.935	12.709	11.841	12.042	12.628	12.64	12.556	13.101	12.974	13.062	13.429	13.763	13.522	13.494	12.902	12.86	12.916	12.461	12.611	12.311	12.283	12.244	12.975	12.835	12.497	12.566	12.576	12.565	12.155
CT059	12.052	11.997	12.061	11.904	11.956	12.125	12.068	12.037	12.251	12.257	12.182	12.067	12.092	12.291	12.158	12.189	12.104	12.015	12.271	12.198	12.1	11.964	11.997	11.723	11.756	11.769	11.764	12.054	11.864	11.822	11.878	11.818	11.803	11.835	11.866	11.831	11.772	11.817	11.866	11.819	11.879	11.683	11.855	11.81	11.85	11.902	11.756	11.713	11.562
CT060	10.714	10.819	10.69	10.834	11.02	10.617	10.744	10.961	10.692	10.915	10.853	10.549	10.686	10.845	10.359	10.708	10.909	10.565	10.806	10.971	10.898	11.372	11.494	11.237	11.096	11.312	11.284	11.653	11.78	11.672	11.336	11.564	11.49	11.255	11.665	11.688	11.533	11.607	11.495	11.652	11.753	11.535	11.424	11.308	11.476	11.448	11.249	11.349	12.819
CT061	11.53	11.493	11.447	11.495	11.67	11.481	11.442	11.508	11.576	11.34	11.558	11.659	11.572	11.604	11.643	11.621	11.651	11.593	11.888	11.839	11.825	11.781	11.729	11.567	11.82	11.724	11.773	11.762	11.807	11.903	11.896	11.859	11.901	11.72	11.863	11.886	11.901	11.83	11.858	11.652	11.791	11.783	11.644	11.739	11.772	11.698	11.589	11.712	12.075
CT062	10.731	10.857	10.907	10.815	11.041	11.06	10.874	11.126	10.988	11.112	11.064	10.977	11.006	11.108	11.166	11.035	11.094	11.149	11.044	10.97	11.019	11.366	11.291	11.509	11.276	11.339	11.279	11.54	11.573	11.604	10.989	11.145	11.2	10.98	11.417	11.339	11.197	11.256	11.207	11.41	11.526	11.426	11.254	11.304	11.34	11.397	11.436	11.373	13.537
CT063	11.5	11.658	11.649	11.646	11.573	11.655	11.815	11.903	12.036	11.531	11.686	12.078	11.797	11.805	11.931	11.9	11.801	11.855	11.703	11.772	11.946	11.603	11.76	11.634	12.297	12.339	12.387	11.673	11.686	11.591	11.648	11.65	11.675	12.205	11.846	11.948	12.483	12.465	12.551	12.205	12.287	12.254	11.709	11.728	11.756	11.637	11.838	11.902	12.189
CT064	11.407	11.59	11.452	11.664	11.541	11.756	11.697	11.724	11.95	11.683	11.78	11.761	11.758	11.791	11.766	11.846	11.898	11.887	11.969	11.841	11.867	11.915	11.781	11.814	11.74	11.714	11.791	11.809	11.752	11.837	11.755	11.76	11.714	11.763	11.695	11.698	11.937	11.857	11.87	11.744	11.745	11.821	12.04	11.892	11.915	11.938	11.955	11.993	11.596
CT065	11.134	11.144	10.981	11.185	11.223	11.013	11.209	11.213	11.264	11.386	11.369	11.039	11.226	11.218	11.198	11.599	11.392	11.165	11.569	11.452	11.267	11.791	11.755	11.463	11.588	11.486	11.506	12.333	12.674	12.852	11.539	11.636	11.635	11.685	11.598	11.698	12.042	11.934	11.838	11.787	11.816	11.818	11.651	11.455	11.442	11.554	11.477	11.542	12.977
CT066	11.63	11.707	11.804	11.833	11.79	11.813	11.858	11.8	12.034	11.907	11.907	12.055	11.828	11.896	12.017	11.972	12.032	11.969	11.86	11.961	12.014	11.895	11.991	11.966	12.065	12.498	12.5	12.712	13.091	13.398	11.94	11.95	11.977	12.333	12.085	12.158	12.249	12.164	12.248	11.946	12.04	11.931	12.031	11.826	11.886	11.866	12.004	11.758	11.909
CT067	10.764	11.006	10.931	10.729	11.079	10.962	10.908	11.286	10.639	11.135	11.014	10.913	10.811	10.922	10.815	11.09	11.088	10.812	10.968	11.499	12.012	11.098	11.663	11.907	11.159	12.328	13.064	11.502	12.099	12.728	10.966	11.042	11.087	10.778	11.364	11.312	10.964	11.114	11.414	11.717	11.676	11.549	10.933	11.291	11.539	11.469	11.561	11.408	13.358
CT068	11.499	11.572	11.68	11.532	11.57	11.613	11.652	11.814	11.498	11.719	11.657	11.726	11.535	11.454	11.4	11.439	11.375	11.406	11.209	11.293	11.198	11.553	11.536	11.331	11.529	11.814	11.807	11.562	11.617	11.572	11.213	11.236	11.41	11.227	11.581	11.569	11.318	11.405	11.435	11.491	11.599	11.58	11.734	11.715	11.797	11.712	11.67	11.712	11.116
CT069	10.653	10.792	10.675	10.832	10.995	10.628	10.665	10.907	10.611	10.852	10.739	10.693	10.525	10.6	10.319	10.669	10.747	10.437	10.766	10.884	10.689	11.226	11.303	11.037	11.207	11.105	11.067	11.44	11.518	11.445	11.088	11.172	11.339	11.016	11.403	11.377	11.146	11.181	11.267	11.429	11.402	11.343	11.084	11.159	11.282	11.24	11.16	11.12	13.614
CT070	10.963	11.115	10.958	10.911	11.274	11.271	10.984	11.291	11.484	11.443	11.337	11.459	11.333	11.339	11.543	11.439	11.564	11.419	11.501	11.439	11.372	11.367	11.484	11.554	11.503	11.446	11.439	11.574	11.637	11.535	11.356	11.481	11.647	11.55	11.659	11.714	11.611	11.672	11.814	11.615	11.838	11.674	11.511	11.596	11.579	11.533	11.771	11.67	12.947
CT071	10.63	11.035	10.83	10.931	11.33	10.786	10.8	11.201	10.817	11.195	10.971	10.905	11.076	11.076	11.332	11.276	11.152	11.26	11.016	11.144	10.941	11.281	11.355	11.305	11.108	11.243	11.247	11.345	11.413	11.353	11.025	11.103	11.067	11.103	11.402	11.337	11.059	11.327	11.219	11.423	11.569	11.453	10.885	11.03	11.256	11.184	11.254	11.386	13.833
CT072	10.891	11.039	10.875	10.932	11.095	10.828	11.234	11.265	10.899	10.956	11.028	11.107	10.79	10.975	10.779	10.959	11.058	10.848	10.987	11.039	11.063	11.309	11.245	11.208	11.359	11.337	11.42	11.576	11.823	11.777	11.178	11.445	11.316	10.99	11.482	11.38	11.394	11.402	11.487	11.589	11.599	11.515	11.453	11.559	11.603	11.46	11.365	11.249	13.112
CT073	11.592	11.582	11.622	11.528	11.553	11.663	11.677	11.713	11.887	11.829	11.906	11.72	11.771	11.665	11.745	11.682	11.721	11.714	11.947	11.687	11.798	11.742	11.673	11.883	11.822	11.705	12.814	11.716	11.728	11.745	11.633	11.53	11.553	11.532	11.619	11.648	11.744	11.77	11.875	11.588	11.687	11.713	11.649	11.483	11.562	11.633	11.813	11.702	11.726
CT074	10.597	10.791	10.758	10.711	11.051	10.612	10.651	11.221	10.985	10.967	10.863	10.812	10.688	10.809	10.874	10.918	10.982	10.76	11.037	11.088	10.892	11.025	11.075	10.998	11.208	11.237	11.243	11.432	11.611	11.56	11.14	11.206	11.114	11.126	11.507	11.465	11.681	11.558	11.67	11.652	11.673	11.585	11.071	11.136	11.398	11.186	11.208	11.196	12.847
CT075	11.14	11.227	11.196	11.237	11.408	11.319	11.087	11.621	11.992	11.87	11.725	11.345	11.203	11.294	11.051	11.285	11.332	11.226	11.237	11.279	11.099	11.258	11.393	11.139	11.491	11.562	11.421	12.035	11.993	11.998	11.085	11.142	11.162	11.147	11.495	11.377	11.309	11.431	11.398	11.473	11.589	11.452	11.154	11.257	11.368	11.447	11.321	11.425	13.068
CT076	11.256	11.41	11.439	11.318	11.57	11.421	11.563	11.521	11.555	11.596	11.518	11.392	11.486	11.414	11.65	11.473	11.596	11.642	11.617	11.539	11.521	11.927	11.777	11.909	11.562	11.619	11.64	11.671	11.71	11.653	11.679	11.635	11.591	11.615	11.715	11.723	11.973	12.242	12.061	11.861	11.956	11.847	13.541	13.612	13.41	13.455	13.639	13.483	11.595
CT077	11.388	11.435	11.419	11.371	11.4	11.226	11.454	11.491	11.469	11.467	11.388	11.5	11.707	11.906	11.918	11.856	11.891	11.762	11.713	11.78	11.854	11.822	11.702	11.655	11.676	11.562	11.801	11.697	11.763	11.837	11.778	11.706	11.942	11.782	11.987	11.961	12.023	11.983	12.226	11.916	11.827	11.769	11.536	11.49	11.494	11.578	11.324	11.542	12.574
CT078	10.968	11.093	10.848	11.214	11.169	11.128	11.098	11.349	11.188	11.136	11.148	11.074	11.329	11.269	11.425	11.348	11.416	11.345	11.417	11.428	11.259	11.527	11.419	11.408	11.162	11.356	11.287	11.454	11.435	11.454	11.144	11.153	11.131	11.289	11.575	11.558	11.269	11.382	11.441	11.62	11.657	11.469	11.321	11.198	11.361	11.319	11.398	11.129	12.558
CT079	10.612	10.808	10.593	10.698	10.994	10.621	10.779	10.948	10.698	10.796	10.729	10.521	10.466	10.766	10.46	10.808	10.887	10.661	10.92	10.768	10.781	11.103	11.278	11.218	10.933	11.016	10.912	11.615	11.766	11.701	11.001	11.211	11.146	10.984	11.374	11.306	11.241	11.222	11.288	11.44	11.568	11.409	11.025	11.236	11.386	11.234	11.129	10.892	11.702
CT080	11.793	11.634	11.909	11.956	11.821	11.818	11.946	12.037	12.071	11.987	11.977	11.902	11.92	12.089	12.063	11.988	12.193	11.973	11.823	11.804	11.806	11.865	11.803	11.741	11.569	11.654	11.514	11.785	11.839	11.806	11.502	11.715	11.707	11.525	11.731	11.671	11.553	11.676	11.715	11.739	11.841	11.671	11.653	11.699	11.764	11.804	11.752	11.664	11.494
CT081	11.105	11	11.122	10.882	11.378	11.142	11.411	11.373	11.112	11.096	11.087	11.349	11.254	11.399	11.289	11.349	11.456	11.395	11.487	11.296	11.389	11.558	11.369	11.371	11.511	11.491	11.513	11.566	11.565	11.587	11.37	11.316	11.292	11.34	11.413	11.388	11.346	11.349	11.329	11.664	11.557	11.563	11.406	11.449	11.489	11.545	11.385	11.34	11.674
CT082	11.689	11.68	11.498	11.69	11.675	11.56	11.947	11.835	11.638	11.943	11.904	11.859	11.887	11.927	11.828	12.074	12.001	11.882	12.02	12.036	12.047	12.438	12.316	12.308	11.86	11.976	11.79	12.123	12.043	12.105	12.077	12.118	12.097	12.17	11.871	11.895	12.265	11.692	11.941	11.75	11.789	11.689	12.272	11.969	11.754	11.822	11.733	11.699	11.77
CT083	11.281	11.398	11.334	11.248	11.408	11.167	11.602	11.567	11.392	11.503	11.615	11.425	11.482	11.531	11.421	11.59	11.594	11.538	11.613	11.642	11.617	12.527	12.962	12.449	11.495	11.676	11.62	11.973	11.954	12.066	11.947	12.275	12.063	11.61	11.73	11.766	12.503	12.032	11.923	11.904	12.197	11.899	11.718	11.659	11.659	11.908	11.694	11.637	11.992
CT084	10.666	11.071	10.767	10.977	11.285	10.928	11.398	11.305	11.602	11.696	11.431	11.543	12.234	12.285	12.702	12.348	12.237	12.718	11.238	11.241	11.155	11.522	11.967	11.759	11.29	11.403	11.366	12.037	12.354	12.701	11.331	11.339	11.524	11.254	11.618	11.469	11.348	11.426	11.503	11.557	11.612	11.519	11.204	11.285	11.328	11.31	11.255	11.286	14.805
CT085	10.966	11.05	10.84	10.946	11.207	10.982	10.992	11.319	11.388	11.158	11.514	11.545	11.406	11.208	11.14	11.301	11.323	11.252	11.446	11.284	11.037	11.643	11.483	11.845	11.413	11.404	11.457	12.68	12.808	12.701	11.424	11.45	11.351	11.497	11.61	11.626	11.431	11.47	11.489	11.57	11.593	11.565	11.476	11.377	11.542	11.473	11.534	11.538	12.147
CT086	11.903	11.746	12.049	11.992	11.925	12.048	12.043	12.032	12.251	12.206	12.126	12.161	12.044	11.91	12.225	12.096	11.929	12.02	12.101	11.996	12.197	11.983	11.923	11.965	11.886	11.952	11.816	11.754	11.757	11.614	11.813	11.748	11.693	11.71	11.807	11.703	12.192	12.139	11.974	11.824	11.938	11.947	11.725	11.777	11.791	11.836	11.909	11.84	11.534
CT087	10.562	10.79	10.681	10.708	11.165	10.812	10.507	10.957	10.629	10.904	10.812	10.54	10.875	10.94	11.081	11.12	11.078	11.064	10.75	10.881	10.719	11.075	11.19	11.102	10.959	11.069	11.194	11.276	11.394	11.22	10.913	10.981	10.988	10.781	11.502	11.312	11.202	11.396	11.185	11.486	11.531	11.399	10.996	11.056	11.21	11.154	11.245	11.293	13.15
CT088	10.673	10.867	10.723	10.82	11.04	10.828	10.713	11.249	11.14	10.838	10.997	10.962	10.918	10.969	10.911	11.116	11.014	10.888	10.985	11.171	10.958	11.266	11.272	11.206	11.174	11.335	11.388	11.422	11.546	11.406	11.297	11.171	11.283	11.567	11.783	11.926	11.4	11.388	11.369	11.575	11.706	11.59	11.302	11.216	11.444	11.258	11.276	11.308	11.581
CT089	11.885	11.707	11.815	11.984	11.686	11.862	12.039	11.939	12.1	12.077	12.058	12.178	11.906	11.982	12.047	12.025	12.1	12.09	12.059	12.007	12.028	11.863	11.755	11.756	11.65	11.724	11.746	11.705	11.688	11.643	11.715	11.794	11.81	11.79	11.769	11.81	11.957	11.891	12	11.827	11.886	11.86	12.012	11.957	11.956	12.021	12.104	11.979	11.901
CT090	11.803	11.823	11.713	11.706	11.781	11.671	11.846	11.877	11.891	11.952	11.903	11.844	11.87	11.965	12.02	12.008	11.938	11.889	11.978	11.812	11.677	11.762	11.832	11.736	11.584	11.635	11.542	11.751	11.981	12.081	11.541	11.644	11.525	11.743	11.778	11.843	11.67	11.836	11.894	11.88	11.937	11.721	11.742	11.721	11.739	11.759	11.728	11.691	11.86
CT091	10.559	10.854	10.869	10.7	10.922	10.702	10.905	11.143	10.997	11.122	11.151	11.075	10.639	10.786	10.909	10.882	10.852	10.901	11.092	10.99	10.812	11.13	11.153	11.894	11.255	11.173	11.178	11.744	11.998	12.043	11.224	11.425	11.745	11.199	11.395	11.475	12.208	11.935	11.687	11.7	11.85	11.614	13.517	13.465	13.149	13.218	13.336	13.119	13.249
CT092	10.392	10.693	10.477	10.512	10.814	10.635	10.555	11.02	10.609	10.612	10.494	10.524	10.486	10.783	10.673	10.788	10.872	10.864	10.588	10.906	10.64	10.948	10.932	10.947	10.839	11.061	11.079	11.086	11.361	11.297	10.858	10.937	10.923	10.809	11.513	11.258	11.043	11.09	11.187	11.365	11.49	11.404	11.09	10.985	11.244	11.095	11.162	11.144	10.985
CT093	10.938	11.335	11.192	11.048	11.231	11.24	11.342	11.41	11.41	11.424	11.238	11.156	11.221	11.242	11.401	11.232	11.306	11.307	11.371	11.366	11.339	11.443	11.392	11.609	11.372	11.418	11.371	11.407	11.518	11.515	11.465	11.591	11.511	11.309	11.523	11.557	11.829	11.816	11.755	11.586	11.691	11.603	11.52	11.315	11.356	11.357	11.443	11.388	11.759
CT094	11.463	11.505	11.422	11.354	11.465	11.298	11.62	11.619	11.198	11.299	11.392	11.589	11.695	11.531	11.551	11.776	11.776	11.743	11.797	11.896	11.789	11.858	11.57	11.792	12.008	11.928	12.055	12.795	12.98	12.774	11.912	11.791	11.655	11.598	11.782	11.67	11.837	11.656	11.59	11.682	11.708	11.742	11.836	11.703	11.691	11.688	11.536	11.533	11.342
CT095	11.832	11.761	11.931	11.905	11.741	11.898	11.962	11.818	12.04	12.062	12.059	12.12	11.922	11.905	12.062	11.962	12.026	11.882	12.092	11.924	12.032	12.031	11.971	11.946	11.954	12.006	11.91	12.835	12.547	12.591	12.075	12.028	11.952	11.975	11.823	11.797	11.852	11.759	11.84	11.871	11.836	11.682	11.776	11.749	11.805	11.751	12.019	11.817	12.025
CT096	11.718	11.45	11.42	11.195	11.549	11.452	11.481	11.546	11.455	11.624	11.342	11.517	11.635	11.582	11.485	11.54	11.605	11.515	12.164	12.071	12	11.795	11.615	11.984	12.075	12.172	12.073	12.033	12.291	12.105	11.898	11.895	11.924	11.651	11.884	11.91	12.084	12.056	12.001	11.901	11.873	11.889	12.271	12.31	12.029	12.248	12.233	12.229	12.016
CT097	11.705	11.715	11.651	11.737	11.53	11.796	11.704	11.797	11.873	11.807	11.807	11.744	11.736	11.649	11.693	11.72	11.729	11.78	11.848	11.63	11.615	11.599	11.394	11.53	11.62	11.62	11.634	12.022	12.091	12.231	11.812	11.67	11.82	11.562	11.601	11.614	12.059	11.994	12.132	11.911	11.907	11.988	12.639	12.154	12.26	12.24	12.309	12.415	12.19
CT098	11.654	11.648	11.73	11.692	11.623	11.596	11.658	11.653	11.776	11.614	11.638	11.772	11.914	11.905	12.14	11.982	11.91	11.837	12.087	12.027	12.032	11.772	11.958	11.9	15.547	16.121	16.049	14.035	14.833	14.99	11.865	11.897	12.007	11.543	11.862	11.863	12.305	12.284	12.41	12.034	12.121	12.056	14.213	14.032	13.505	13.361	14.067	13.682	12.342
CT099	10.941	11.088	11.059	11.125	11.018	10.995	11.133	11.293	11.211	11.148	10.974	11.094	11.199	11.24	11.131	11.284	11.342	11.161	11.342	11.414	11.287	11.477	11.495	11.286	11.332	11.401	11.596	11.699	11.833	11.757	11.456	11.395	11.545	11.47	11.768	11.834	11.673	11.601	11.674	11.769	11.816	11.696	11.433	11.41	11.496	11.522	11.396	11.411	11.591
CT100	10.957	11.237	11.182	11.157	11.274	11.242	11.236	11.317	11.191	11.341	11.284	11.101	11.315	11.221	11.437	11.311	11.322	11.418	11.543	11.367	11.404	11.616	11.631	11.698	11.425	11.351	11.452	11.604	11.563	11.527	11.435	11.397	11.443	11.475	11.621	11.602	11.617	11.804	11.518	11.658	11.683	11.577	11.323	11.37	11.462	11.505	11.51	11.581	11.406
CT101	11.183	11.151	11.115	11.374	11.41	11.273	11.156	11.284	11.023	11.263	11.387	10.839	11.031	11.69	11.009	11.204	11.572	11.05	11.233	11.518	11.315	11.749	11.822	11.491	11.66	11.853	11.885	12.281	12.507	12.449	11.733	11.809	11.771	11.486	11.58	11.58	11.746	11.695	11.664	11.726	11.792	11.639	11.896	11.633	11.689	11.654	11.64	11.66	11.568
CT102	10.863	11.178	10.815	11.1	11.286	10.892	11.035	11.239	11.085	11.463	11.088	10.947	11.078	11.112	11.135	11.175	11.179	11.243	11.276	11.369	11.297	11.329	11.472	11.542	11.449	11.439	11.547	11.526	11.763	11.719	11.482	11.483	11.587	11.361	11.557	11.546	11.575	11.566	11.546	11.556	11.638	11.65	11.291	11.777	11.646	11.723	11.921	12.053	11.711
CT103	12.137	12.018	12.027	11.982	11.928	12.207	12.037	11.989	12.179	12.204	12.11	12.14	12.138	12.068	12.049	12.083	11.892	11.912	11.822	11.787	11.929	11.783	11.828	11.602	11.614	11.694	11.779	11.871	11.953	11.91	11.716	11.719	11.807	11.692	11.81	11.832	11.777	11.737	11.794	11.788	11.862	11.747	12.023	11.951	11.937	11.957	11.762	11.863	11.59
CT104	10.745	10.914	10.67	10.873	11.127	10.798	10.637	11.085	10.849	10.919	10.932	10.716	10.739	10.876	10.777	10.906	11.083	10.823	10.954	10.91	10.613	11.458	12.263	11.632	11.08	11.12	11.117	11.66	11.78	11.556	11.047	11.088	11.105	10.679	11.414	11.288	10.997	11.034	11.166	11.303	11.484	11.391	10.989	11.182	11.301	11.195	11.158	11.159	12.039
CT105	11.238	11.316	11.114	11.315	11.492	11.436	11.458	11.633	11.667	11.612	11.643	11.479	11.447	11.537	11.522	11.562	11.649	11.408	11.344	11.388	11.464	11.483	11.531	11.449	11.57	11.608	11.498	11.857	12.227	12.112	11.416	11.465	11.529	11.342	11.572	11.509	11.854	11.707	11.594	11.676	11.711	11.601	11.622	11.551	11.652	11.537	11.633	11.47	12.002
CT106	11.407	11.474	11.413	11.586	11.45	11.565	11.492	11.528	11.72	11.477	11.635	11.627	11.553	11.646	11.568	11.672	11.679	11.585	11.64	11.627	11.57	11.744	11.702	11.699	11.641	11.75	11.832	11.601	11.753	11.823	11.749	11.733	11.809	11.791	11.834	11.786	11.839	11.897	11.853	11.7	11.956	11.836	11.662	11.658	11.667	11.61	11.717	11.594	11.708
CT107	10.951	11.125	10.961	11.044	11.089	11.081	11.344	11.329	11.065	10.935	10.88	11.321	11.011	11.2	11.241	11.32	11.232	11.266	11.263	11.333	11.365	11.365	11.458	11.518	11.436	11.468	11.297	11.475	11.455	11.366	11.478	11.436	11.433	11.373	11.642	11.66	11.463	11.346	11.593	11.683	11.656	11.667	11.544	11.576	11.67	11.464	11.691	11.713	11.28
CT108	10.886	11.317	11.072	11.067	11.435	11.211	11.221	11.367	11.392	11.38	11.304	11.101	11.306	11.381	11.312	11.395	11.487	11.249	11.493	11.57	11.414	11.636	11.677	11.459	11.352	11.53	11.53	11.776	11.693	11.759	11.586	11.67	11.65	12.505	12.127	12.196	11.591	11.695	11.621	11.685	11.772	11.508	11.457	11.445	11.494	11.41	11.436	11.359	11.717
CT109	10.771	11.603	10.882	11.094	11.336	11.281	11.207	11.299	11.412	11.221	11.179	11.09	10.89	10.841	10.772	10.923	10.939	10.968	10.916	11.069	10.91	11.91	11.49	11.564	11.295	11.207	11.258	11.592	11.465	11.38	11.106	11.093	11.104	10.842	11.41	11.348	11.1	11.187	11.142	11.425	11.377	11.465	11.133	11.152	11.316	11.19	11.309	11.447	11.598
CT110	11.696	11.751	11.686	11.568	11.558	11.712	11.856	11.912	11.821	11.971	11.866	11.811	11.807	11.938	11.687	11.993	11.911	11.591	11.974	12.082	12.075	12.195	11.828	11.543	12.103	12.095	12.115	12.253	12.388	12.397	12.191	12.28	12.338	11.992	12.011	12.028	12.499	12.826	12.991	12.391	12.678	12.334	11.709	12.528	12.381	12.159	14.459	12.8	11.599
CT111	11.511	11.457	11.67	11.494	11.703	11.643	11.583	11.727	11.945	11.865	11.796	11.777	11.721	11.744	12.001	11.805	11.884	11.878	11.924	11.838	11.915	12.002	12.09	11.976	11.907	12.054	12.465	12.409	12.324	12.466	12.01	11.875	11.936	11.535	11.731	11.738	12.033	12.198	12.057	11.967	11.919	11.798	11.657	11.684	11.76	11.718	11.833	11.849	11.529
CT112	11.23	11.243	11.21	11.11	11.243	11.148	11.368	11.482	11.308	11.509	11.526	11.253	11.462	11.438	11.374	11.353	11.44	11.401	11.265	11.383	11.409	11.867	11.621	11.805	11.341	11.439	11.368	11.625	11.722	11.696	11.393	11.487	11.416	11.339	11.615	11.568	11.697	11.698	11.732	11.76	11.851	11.629	11.656	11.496	11.613	11.448	11.436	11.375	12.44
CT113	13.13	12.998	13.083	12.97	13.021	13.158	11.743	12.146	12.312	12.321	12.472	12.188	11.675	11.821	11.763	11.877	11.984	11.814	13.123	12.87	13.184	12.425	12.171	12.013	11.929	12.022	11.95	12.189	12.378	12.221	12.868	12.786	12.737	12.231	12.348	12.394	12.457	12.424	12.419	12.062	12.352	12.294	12.424	12.249	12.088	12.209	12.353	12.165	13.041
CT114	11.792	11.829	11.865	11.769	11.719	11.644	11.577	11.727	11.66	11.557	11.694	11.558	11.64	11.612	11.676	11.715	11.717	11.67	11.771	11.765	11.63	11.811	11.966	11.802	11.838	11.853	11.543	11.892	11.815	12.001	11.773	11.704	11.871	11.683	11.885	11.831	11.646	11.597	11.786	11.743	11.73	11.65	11.793	11.816	11.87	11.775	11.704	11.868	11.64
CT115	11.262	11.242	11.147	11.073	11.282	11.307	11.236	11.363	11.515	11.288	11.458	11.371	11.337	11.268	11.335	11.335	11.328	11.274	11.666	11.56	11.417	11.418	11.276	11.488	14.033	14.299	14.647	11.817	11.844	11.846	11.511	11.555	11.34	11.431	11.623	11.565	11.763	11.516	11.6	11.63	11.571	11.602	13.33	12.128	12.088	12.021	12.095	12.135	11.762
CT116	11.349	11.551	11.429	11.488	11.528	11.446	12.653	12.505	12.865	12.91	13.371	12.934	11.693	11.727	12.028	11.94	11.759	11.679	11.718	11.748	11.676	11.877	11.78	11.699	11.667	12.406	13.887	11.884	12.23	12.082	11.766	11.665	11.967	11.728	11.983	11.892	11.915	11.798	11.755	11.886	11.762	11.848	11.682	11.688	11.647	11.657	11.539	11.583	11.393
CT117	10.71	11.318	10.899	10.765	11.574	11.119	10.956	11.155	11.122	11.227	10.978	10.943	10.817	11.036	11.129	11.052	11.048	11.095	11.054	11.17	10.987	11.616	11.52	11.48	11.169	11.317	13.175	11.556	11.635	11.542	11.468	11.381	11.3	11.057	11.464	11.667	11.891	11.702	11.4	11.636	11.605	11.557	11.194	11.08	11.311	11.282	11.356	11.417	11.843
CT118	11.087	11.219	11.061	11.243	11.193	11.261	11.224	11.508	11.466	11.379	11.379	11.257	11.283	11.311	11.357	11.4	11.327	11.342	11.543	11.448	11.727	11.623	11.597	13.086	11.891	12.372	13.874	12.46	12.469	12.729	11.193	11.293	12.41	11.416	11.555	11.704	11.454	11.408	11.859	11.497	11.57	11.581	12.217	11.662	11.904	12	12.348	12.463	12.422
CT119	10.83	11.042	10.848	10.946	11.107	10.837	10.919	11.408	10.687	10.763	10.869	10.966	11.029	11.156	10.979	10.985	11.216	10.858	10.866	11.102	12.353	11.238	11.647	11.96	10.983	11.865	13.002	12.559	12.242	12.687	11.064	11.119	11.263	11.286	11.543	11.747	11.971	11.467	11.632	11.67	12.028	12.166	11.3	12.493	12.464	12.025	12.641	12.312	11.171
CT120	11.045	11.145	10.985	11.11	11.187	11.162	11.269	11.402	10.972	10.958	10.944	11.374	11.288	11.219	11.199	11.368	11.426	11.441	11.415	11.449	11.24	11.431	11.529	11.306	11.425	11.358	11.245	11.997	12.112	12.12	11.156	11.373	11.2	11.094	11.48	11.415	11.351	11.416	11.312	11.475	11.517	11.597	11.31	11.444	11.561	11.388	11.412	11.45	11.12
CT121	10.829	11.083	10.927	10.797	11.12	10.897	10.89	11.098	10.996	11.279	11.074	11.126	11.111	11.203	11.226	11.227	11.331	11.241	11.368	11.264	11.34	12.056	11.547	11.724	11.994	11.601	11.592	12.026	12.281	12.272	11.349	11.448	11.583	11.37	11.688	11.607	11.746	11.794	11.589	11.828	11.801	11.575	11.378	11.288	11.392	11.348	11.406	11.502	12.448
CT122	11.918	11.889	11.939	11.874	11.861	11.904	11.922	12.036	12.171	12.045	12.034	11.949	12.07	12.194	12.004	12.025	12.136	12.011	12.152	12.04	12.127	12.107	12.165	12.102	11.977	11.956	11.79	12.05	11.852	11.696	11.792	11.757	11.815	11.77	11.743	11.737	11.822	11.872	11.847	11.9	11.876	11.722	11.768	11.786	11.805	11.901	11.762	11.721	11.522
CT123	12.678	12.461	12.615	12.618	12.445	12.692	12.865	12.726	12.744	12.902	12.904	12.877	13.062	13.18	13.194	13.178	13.145	13.249	12.929	13.846	13.669	14.075	14.441	13.706	13.348	13.165	13.125	14.692	14.551	14.776	13.16	13.12	13.346	12.941	12.681	12.931	13.764	13.935	13.657	13.663	13.515	13.221	12.872	13.199	12.38	12.634	13.81	12.888	12.89
CT124	11.533	11.444	11.496	11.448	11.46	11.896	11.397	11.587	11.603	11.754	11.643	11.596	11.778	11.676	11.811	11.817	11.793	11.876	11.647	11.546	11.539	11.626	11.558	11.67	11.59	11.494	11.662	11.569	11.667	11.609	11.437	11.456	11.534	11.389	11.509	11.56	11.617	11.585	11.74	11.633	11.565	11.642	11.44	11.343	11.441	11.339	11.534	11.532	12.997
CT125	11.209	11.297	11.348	11.327	11.371	11.429	11.373	11.529	11.498	11.694	11.507	11.447	11.42	11.398	11.648	11.555	11.567	11.589	11.661	11.629	11.618	12.266	12.302	12.002	12.5	12.997	13.436	11.712	11.702	11.716	11.598	11.744	11.91	11.916	12.086	12.16	13.489	13.82	13.807	13.347	13.335	12.972	12.774	11.992	11.901	11.759	11.882	11.955	11.563
CT126	11.683	11.6	11.718	11.651	11.696	11.645	11.695	11.742	11.774	11.878	11.854	11.646	11.997	11.937	11.922	12.03	12.047	11.736	12.053	12.079	12.106	11.962	12.009	12.002	11.923	12.011	11.887	12.147	12.026	12.042	11.895	12.092	11.962	11.97	11.908	11.82	11.995	11.932	11.897	11.798	11.947	11.808	12.009	11.911	11.939	11.956	12.013	11.817	11.666
CT127	10.972	11.174	10.882	11.188	11.334	11.184	11.158	11.239	11.414	11.413	11.218	11.134	11.194	11.274	11.271	11.358	11.312	11.32	11.518	11.22	11.176	11.241	11.157	11.121	11.607	11.32	11.371	11.441	11.573	11.391	11.157	11.24	11.221	11.025	11.43	11.487	11.33	11.275	11.208	11.405	11.412	11.484	11.216	11.145	11.393	11.243	11.322	11.304	12.144
CT128	11.459	11.827	11.635	11.599	11.994	11.784	11.754	11.73	11.823	11.913	11.864	11.594	11.757	11.706	11.884	11.957	11.848	11.842	11.893	11.757	11.646	11.877	11.801	11.875	11.824	11.881	11.94	11.842	11.756	11.699	11.836	11.764	11.677	11.982	11.895	11.938	12.453	12.413	12.378	12.061	12.146	12.129	12.051	11.924	11.931	11.97	12.085	12.147	11.907
CT129	11.48	11.467	11.619	11.594	11.514	11.522	11.631	11.677	11.67	11.69	11.601	11.655	11.865	11.761	11.882	11.957	11.886	11.669	11.949	11.799	11.8	11.923	11.9	11.827	11.953	11.803	11.815	12.056	12.062	12.098	11.882	11.775	11.763	11.942	11.944	12.027	12.178	12.075	12.041	11.926	11.932	11.813	11.853	11.717	11.634	11.749	11.501	11.657	11.848
CT130	11.297	11.383	11.229	11.295	11.731	11.453	11.231	11.367	11.39	11.336	11.249	11.15	11.407	11.578	11.349	11.585	11.669	11.535	11.61	11.595	11.567	12.019	11.907	11.758	11.525	11.501	11.68	11.715	11.761	11.59	11.62	11.781	11.918	11.684	11.825	11.745	11.662	11.687	11.559	11.696	11.706	11.71	11.639	11.528	11.727	11.593	11.533	11.469	12.075
CT131	11.654	11.68	11.776	11.73	11.54	11.912	11.921	11.751	11.891	11.67	11.873	12.096	11.819	11.959	11.927	12.03	11.966	11.999	12.126	11.933	12.014	11.998	11.823	11.965	11.916	11.969	12.104	11.825	11.841	11.871	12.033	11.962	12.103	12.143	11.946	11.915	12.113	12.064	12.106	11.982	12.078	12.023	12.226	12.051	12.048	12.181	12.182	12.122	11.909
CT132	11.863	11.455	11.674	11.451	11.612	11.886	11.925	11.949	11.518	11.787	11.676	11.985	12.051	12.064	12.389	12.288	12.382	12.303	11.958	11.949	11.905	11.946	11.825	11.704	11.894	11.871	11.637	11.738	11.744	11.646	11.914	11.77	11.723	11.725	11.705	11.71	11.685	11.699	11.768	11.776	11.687	11.767	11.787	11.769	11.845	11.736	11.887	11.704	11.788
CT133	11.418	11.589	11.584	11.608	11.667	11.439	11.789	11.82	11.865	11.753	11.756	11.795	11.787	11.766	11.694	11.697	11.574	11.6	11.413	11.657	11.796	11.377	11.394	11.264	11.297	11.315	11.261	11.54	11.907	11.864	11.402	11.396	11.458	11.4	11.567	11.583	11.483	11.52	11.549	11.617	11.636	11.722	11.698	11.586	11.682	11.636	11.604	11.62	11.588
CT134	11.618	11.746	11.861	11.793	11.648	11.692	11.833	11.857	11.796	11.848	11.892	11.681	11.799	11.706	11.797	11.814	11.914	11.83	11.853	11.935	12.032	11.911	11.868	11.805	12.017	11.914	11.821	11.808	11.874	11.899	12.024	11.996	11.953	11.853	11.852	11.889	11.898	11.985	11.993	11.807	11.908	11.806	11.914	11.803	11.871	11.79	11.96	11.778	11.773
CT135	11.57	11.615	11.546	11.628	11.641	11.665	11.596	11.693	11.684	11.756	11.693	11.535	11.776	11.826	11.736	11.75	11.882	11.61	11.778	11.785	11.819	12.193	11.986	11.974	11.915	11.894	11.786	11.996	11.987	11.816	12.043	12.023	11.977	11.859	12.005	11.978	12.126	12.056	12.061	11.911	12.115	11.722	11.882	11.786	11.807	11.8	11.837	11.806	11.569
CT136	11.311	11.398	11.413	11.472	11.415	11.577	11.271	11.381	11.242	11.258	11.387	11.243	11.249	11.347	11.449	11.439	11.342	11.473	11.676	11.577	11.423	11.671	11.546	11.576	11.475	11.651	11.753	11.74	11.631	11.667	11.597	11.705	11.662	11.784	11.731	11.817	11.66	11.811	11.827	11.806	11.79	11.779	13.145	11.677	11.699	11.694	11.919	11.742	12.186
CT137	10.761	11.67	11.099	11.165	11.425	11.252	11.114	11.326	11.31	11.44	11.33	11.378	12.212	12.25	12.613	12.533	12.616	12.46	11.529	11.347	11.096	11.26	11.153	11.208	11.151	11.143	11.146	11.559	11.682	11.694	11.011	11.175	11.14	11.074	11.479	11.395	11.147	11.301	11.187	11.451	11.373	11.415	11.159	11.173	11.363	11.345	11.408	11.514	11.788
CT138	11.184	11.261	11.182	11.283	11.141	11.146	11.256	11.463	11.43	11.385	11.004	11.242	11.246	11.508	11.574	11.571	11.67	11.375	11.532	11.508	11.441	12.152	12.279	12.277	11.941	12.018	12.153	11.852	12.372	12.436	11.445	11.4	11.491	11.813	12.042	12.129	12.023	11.606	11.941	11.838	11.778	11.597	11.598	11.996	11.871	12.37	11.694	11.744	11.627
CT139	11.066	11.07	10.957	11.179	11.204	10.954	11.271	11.501	11.256	11.409	11.115	11.177	11.388	11.37	11.302	11.472	11.591	11.384	11.518	11.615	11.303	12.896	12.731	12.883	11.458	11.455	11.56	11.71	11.698	11.639	11.698	11.627	11.697	11.184	11.579	11.489	11.665	11.46	11.397	11.655	11.605	11.449	11.373	11.584	11.528	11.699	11.604	11.523	11.451
CT140	10.192	10.391	10.258	10.209	10.689	10.342	10.575	10.883	10.679	10.601	10.455	10.794	10.248	10.334	10.435	10.574	10.437	10.511	10.555	10.811	10.621	10.881	11.162	11.055	10.823	10.97	11.029	11.235	11.41	11.357	10.869	10.95	10.909	10.715	11.302	11.21	10.934	11.014	11.069	11.27	11.353	11.325	10.789	10.895	11.132	10.922	11.117	11.073	11.921
CT141	11.866	11.856	11.793	11.873	11.795	11.622	11.917	11.814	11.777	12.02	11.888	11.952	12.085	12.084	12.065	12.187	12.08	11.92	12.067	12.069	12.083	11.99	12.041	11.995	11.927	12.066	11.892	12.114	11.97	11.797	12.137	12.393	12.234	11.641	11.751	11.724	11.787	11.572	11.586	11.665	11.792	11.7	11.84	11.758	11.741	11.767	11.608	11.561	11.565
CT142	10.637	10.772	10.568	11.031	11.078	10.665	10.673	11.554	11.364	11.323	11.564	11.247	10.84	11.044	10.765	10.981	11.108	10.965	10.957	11.081	11.456	12.821	11.778	11.63	10.995	11.275	13.941	11.686	11.866	12.884	11.1	11.19	11.124	10.931	11.469	11.389	11.159	11.197	11.2	11.415	12.164	12.276	10.965	11.549	11.792	11.604	12.67	11.859	12.094
CT143	11.038	11.28	10.82	11.179	11.167	10.834	10.804	11.318	11.212	11.146	10.727	10.821	11.847	11.814	11.726	11.995	11.927	11.703	11.378	11.951	11.687	12.388	11.251	11.097	11.158	11.19	11.683	11.629	11.765	11.817	11.002	11.188	11.099	10.939	11.518	11.505	13.34	13.475	13.122	12.937	12.859	12.672	11.445	11.344	11.417	11.465	11.265	11.472	11.056
CT144	10.739	10.977	10.861	10.895	11.093	10.929	10.951	11.286	11.094	11.041	10.968	11.013	10.888	10.901	10.908	11.013	11.116	11.131	11.05	11.145	11.114	11.336	11.212	11.314	11.66	11.601	11.68	11.518	11.467	11.443	11.396	11.798	11.895	11.072	11.476	11.334	11.392	11.375	11.452	11.535	11.622	11.424	11.095	12.485	12.444	12.694	12.827	12.848	12.332
CT145	10.77	10.946	10.787	11.032	11.008	10.678	10.722	11.209	11.031	10.754	10.75	10.687	11.113	11.195	11.189	11.119	11.094	11.116	10.78	11.013	10.874	11.414	11.402	11.262	10.948	11.323	11.132	12.361	12.115	12.092	10.987	11.227	11.102	10.932	11.516	11.388	11.265	11.323	11.41	11.599	11.651	11.51	11.276	11.53	11.531	11.776	11.502	11.3	13.836
CT146	10.908	10.931	10.713	10.877	11.097	10.712	10.72	11.035	10.884	10.923	11	10.758	10.983	10.917	10.915	11.031	11.067	11.035	10.896	11.083	10.803	11.507	11.342	11.432	11.204	11.128	11.214	11.475	11.57	11.412	11.013	11.067	11.081	10.985	11.385	11.329	11.286	11.323	11.259	11.367	11.449	11.468	11.218	11.161	11.369	11.166	11.265	11.325	14.035
CT147	11.552	11.596	11.329	11.396	11.479	11.762	11.915	11.767	11.358	11.57	11.544	11.89	11.821	11.863	11.729	11.906	12.01	11.908	12.009	12.123	12.014	13.365	12.489	12.694	11.666	11.834	11.521	12.449	11.967	11.993	11.523	11.645	11.607	11.424	11.706	11.664	11.81	11.748	11.777	11.642	11.732	11.856	12.054	11.941	11.898	11.95	11.956	11.791	11.773
CT148	10.668	10.706	10.713	10.654	10.826	10.883	11.085	11.158	10.8	10.879	10.783	11.102	10.904	10.763	10.748	11.009	10.954	10.933	11.094	11.007	10.922	11.417	11.263	11.198	11.116	11.257	11.216	11.356	11.501	11.541	11.233	11.187	11.138	11.153	11.49	11.381	11.628	11.669	11.596	11.57	11.599	11.615	11.239	11.358	11.479	11.287	11.26	11.291	12.867
CT149	11.486	11.482	11.517	11.385	11.659	11.458	11.514	11.704	11.297	11.604	11.511	11.407	11.603	11.567	11.685	11.597	11.679	11.535	11.572	11.561	11.439	11.895	12.081	11.752	11.809	11.764	11.839	11.763	11.821	11.719	11.712	11.761	11.963	11.469	11.701	11.589	11.472	11.545	11.665	11.608	11.659	11.529	11.465	11.452	11.477	11.585	11.369	11.441	11.733
CT150	11.998	12.153	12.054	11.945	12.148	12.134	11.992	11.931	12.116	12.092	11.879	12.044	11.916	11.939	12.089	12.082	11.994	11.935	11.855	11.757	11.641	11.639	11.427	11.706	11.611	11.552	11.616	11.679	11.658	11.517	11.645	11.494	11.545	11.527	11.737	11.611	11.611	11.691	11.6	11.74	11.527	11.802	11.721	11.698	11.657	11.911	11.787	11.965	11.717
CT151	12.549	12.461	12.549	12.569	12.755	12.778	11.616	11.763	11.956	11.871	11.86	11.839	11.635	11.824	11.811	11.846	12.032	12.095	12.316	12.463	12.581	11.834	11.712	11.735	12.668	12.86	12.869	13.124	13.143	13.252	11.809	11.777	11.937	12.483	12.148	12.243	12.883	12.694	12.628	12.307	12.38	12.435	12.194	11.736	11.74	11.756	11.798	11.765	13.13
CT152	10.897	10.949	10.893	11.035	11.223	11	11.143	11.239	11.125	11.277	11.228	11.113	11.256	11.328	11.406	11.363	11.419	11.429	11.622	11.316	11.327	12.736	12.485	12.117	11.214	11.42	11.438	11.639	11.657	11.774	11.386	11.428	11.421	11.588	11.716	11.56	11.611	11.47	11.609	11.651	11.728	11.584	12.238	12.108	12.036	11.946	12.166	12.031	11.621
CT153	10.856	11.041	10.782	11.043	11.171	10.757	10.777	11.187	11.087	11.05	11.026	10.904	10.852	11.049	11.126	11.1	11.143	10.93	11.993	11.872	11.981	11.533	11.383	11.377	11.192	11.329	11.459	11.647	11.955	11.806	11.025	11.16	11.176	10.902	11.472	11.407	11.325	11.382	11.302	11.494	11.531	11.512	11.347	11.383	11.486	11.323	11.275	11.251	13.202
CT154	11.069	11.094	11.08	11.235	11.246	11.11	10.987	11.234	11.085	11.233	11.276	10.947	11.113	11.067	11.101	11.346	11.338	11.399	10.982	11.06	10.974	11.188	11.307	11.205	11.249	11.291	11.377	11.668	11.827	11.909	11.087	11.233	11.134	10.848	11.505	11.57	11.289	11.078	11.215	11.448	11.44	11.427	11.135	10.97	11.36	11.106	11.387	11.586	13.246
CT155	10.655	11.077	10.922	11.126	11.208	10.938	11.192	11.443	11.344	11.525	11.695	11.442	11.23	11.594	11.396	11.486	11.596	11.502	13.064	13.624	13.856	11.303	11.697	11.478	11.204	11.352	11.158	11.881	12.176	12.208	11.555	11.466	11.377	11.293	11.786	11.951	11.283	11.333	11.392	11.523	11.597	11.445	11.168	11.296	11.535	11.41	11.356	11.25	13.053
CT156	11.352	11.453	11.399	11.321	11.538	11.519	11.677	11.594	11.688	11.597	11.676	11.827	11.406	11.632	11.82	11.618	11.525	11.66	11.494	11.665	11.557	11.612	11.753	11.69	11.599	11.863	11.973	11.602	11.541	11.443	11.153	11.159	11.175	11.231	11.497	11.663	11.384	11.439	11.539	11.52	11.598	11.664	11.289	11.514	11.748	11.957	12.322	12.161	11.602
CT157	11.635	11.863	11.757	11.612	12.105	11.738	11.722	11.795	11.779	11.72	11.779	11.694	11.751	11.8	11.839	11.851	11.783	11.906	12.189	12.054	11.943	11.881	11.751	11.812	12.092	11.747	11.747	11.671	11.74	11.649	11.623	11.56	11.654	11.587	11.64	11.793	11.561	11.575	11.572	11.622	11.52	11.681	11.627	11.601	11.656	11.693	11.708	11.805	11.863
CT158	11.173	11.268	11.316	11.484	11.439	11.447	11.366	11.544	11.57	11.341	11.388	11.519	11.445	11.556	11.508	11.606	11.658	11.665	11.568	11.615	11.66	12.294	12.688	12.509	14.388	14.857	14.894	11.783	11.945	11.754	11.846	11.912	11.943	11.797	11.83	11.764	11.989	11.948	12.024	11.89	11.876	11.847	12.068	11.848	11.905	11.935	12.019	11.921	11.488
CT159	10.95	12.797	11.178	11.016	11.292	11.242	12.903	12.743	12.95	12.861	12.96	12.963	11.375	11.621	11.799	11.545	11.761	11.687	11.293	11.055	10.977	14.859	14.843	14.609	12.505	12.058	12.001	11.725	11.802	11.741	11.341	11.325	11.726	11.337	11.601	11.541	11.506	11.51	11.514	11.573	11.589	11.623	11.917	11.882	11.925	11.907	12.167	11.854	12.459
CT160	10.593	10.852	10.61	10.768	10.92	10.683	10.777	11.019	10.967	10.909	11.032	10.867	10.713	10.791	10.861	10.842	10.867	10.834	11.082	11.274	11.328	11.171	11.125	11.172	11.034	11.039	11.045	11.374	11.423	11.394	10.994	11.115	11.128	11.01	11.368	11.332	11.339	11.438	11.314	11.491	11.474	11.435	11.334	11.157	11.285	11.191	11.25	11.051	12.105
CT161	11.739	11.745	11.877	11.744	11.639	11.723	11.795	11.95	11.91	12.099	11.911	11.766	11.868	11.844	11.78	11.913	11.91	11.92	11.926	12.06	11.989	11.948	12.041	11.993	12.168	12.054	11.905	12.236	12.26	12.337	11.959	12.087	12.024	11.881	11.885	11.915	12.045	12.038	12.036	11.887	11.898	11.915	12.151	12.089	12.007	12.242	12.066	12.065	11.823
CT162	10.303	10.37	10.341	10.404	10.644	10.446	10.221	10.699	10.546	10.524	10.56	10.52	10.027	10.334	10.452	10.349	10.304	10.385	10.442	10.546	10.52	10.84	11.091	11.06	10.618	10.891	10.98	11.297	11.349	11.298	10.426	10.602	10.61	10.447	11.216	11.104	10.759	10.889	11.055	11.318	11.365	11.308	10.662	10.831	11.094	10.836	11.109	11.157	10.901
CT163	11.112	11.194	11.148	11.247	11.197	11.325	11.193	11.48	11.7	11.481	11.777	11.553	11.457	11.463	11.471	11.564	11.518	11.464	11.526	11.458	11.57	11.506	11.605	11.51	11.361	11.495	11.581	11.536	11.546	11.585	11.637	11.644	11.678	11.677	11.703	11.709	11.66	11.529	11.708	11.627	11.76	11.673	11.606	11.53	11.701	11.646	12.342	11.742	12.372
CT164	10.608	10.83	10.8	10.684	11.056	10.747	10.987	11.232	11.112	11.175	11.066	11.006	10.786	10.815	11.008	10.89	11.016	10.968	11.115	10.871	11.157	11.835	12.114	12.148	11.211	11.215	11.349	11.741	11.722	11.845	11.089	11.215	11.327	11.012	11.422	11.354	11.858	11.584	11.523	11.638	11.69	11.538	11.129	11.118	11.285	11.172	11.253	11.375	12.239
CT165	11.909	11.802	11.697	11.831	11.837	11.75	11.904	11.941	11.625	11.908	11.805	11.874	12.1	12.206	12.264	12.293	12.296	12.177	12.247	12.22	12.099	13.985	13.717	14.388	12.037	12.032	11.995	12.199	13.038	12.95	12.37	12.319	12.3	11.82	11.92	11.724	12.118	11.994	11.822	11.868	11.762	11.782	12.976	13.605	12.868	13.132	14.008	13.141	11.693
CT166	11.803	11.877	11.797	11.776	11.775	11.771	11.708	11.858	11.629	11.75	11.903	11.907	12.042	11.956	11.934	11.898	11.966	11.877	11.795	11.523	11.584	11.811	11.844	11.756	11.748	11.732	11.627	11.756	11.774	11.699	11.584	11.592	11.645	11.575	11.713	11.767	11.747	11.828	11.944	11.704	11.755	11.854	11.788	11.795	11.849	11.853	11.786	11.745	11.583
CT167	11.987	11.983	12.015	12.051	12.311	12.265	11.098	11.183	10.997	10.918	11.006	11.094	10.765	11.188	11.059	11.353	11.335	11.441	11.477	11.971	12.044	11.021	11.371	11.182	12.011	12.438	12.452	12.69	12.786	12.901	11.009	11.357	11.215	11.858	11.813	11.823	12.267	12.142	12.1	11.855	11.996	11.959	11.316	11.174	11.272	11.095	11.088	11.057	13.237
CT168	10.876	10.967	10.858	10.944	11.047	10.916	11.218	11.237	11.273	11.246	11.03	11.188	11.009	11.217	11.224	11.088	11.11	11.171	10.894	11.096	11.076	11.311	11.596	11.366	11.113	11.324	11.263	11.406	11.491	11.423	11.01	11.128	11.111	11.004	11.433	11.341	11.082	11.205	11.35	11.461	11.424	11.422	10.955	10.994	11.399	11.213	11.254	11.236	12.571
CT169	11.592	11.544	11.625	11.797	11.564	11.83	11.683	11.738	11.955	11.562	11.717	11.826	11.699	11.672	11.733	11.728	11.797	11.928	11.975	11.852	11.865	11.922	11.819	11.735	11.839	11.903	11.958	11.904	11.964	11.882	11.99	11.928	11.891	11.779	11.767	11.603	11.81	11.711	11.673	11.798	11.771	11.718	11.775	11.674	11.714	11.668	11.817	11.802	11.369
CT170	10.509	10.877	10.612	10.698	10.906	10.717	10.737	11.152	10.825	10.772	10.91	10.741	10.687	10.884	10.744	10.902	11.08	11.045	10.99	11.035	10.923	11.16	11.085	11.152	11.063	11.339	12.827	11.485	11.678	11.729	11.151	11.127	11.123	11.125	11.522	11.368	11.242	11.303	11.28	11.457	11.561	11.52	11.297	11.209	11.397	11.281	11.356	11.315	11.794
CT171	11.573	11.61	11.696	11.703	11.559	11.795	11.723	11.833	11.862	11.754	11.705	11.876	11.836	11.777	11.748	11.921	11.921	11.992	12.231	12.22	12.069	12.026	11.661	11.847	11.97	12.213	12.365	11.922	11.764	11.734	12.079	11.948	11.902	12.06	12.004	12.22	12.498	12.52	12.594	12.319	12.355	12.26	12.636	12.265	12.157	12.262	12.284	12.24	11.471
CT172	10.435	10.573	10.506	10.572	10.761	10.448	10.599	10.983	10.884	10.788	10.741	10.454	10.438	10.541	10.43	10.676	10.684	10.287	11.867	11.17	11.058	11.128	11.112	10.997	11.474	11.508	11.451	11.383	11.434	11.336	10.669	10.649	10.748	10.647	11.341	11.183	11.179	11.147	11.095	11.477	11.424	11.278	11.131	10.849	11.05	11.173	10.893	10.935	11.388
CT172.1	11.548	11.372	11.385	11.409	11.484	11.477	11.578	11.651	11.738	11.79	11.725	11.672	11.613	11.551	11.657	11.727	11.547	11.637	11.58	11.415	11.402	11.405	11.368	11.336	11.242	11.385	11.345	11.534	11.551	11.512	11.358	11.291	11.316	11.223	11.501	11.522	11.575	11.611	11.613	11.536	11.572	11.753	11.39	11.408	11.621	11.538	11.57	11.624	11.06
CT173	11.924	11.839	11.878	11.909	11.895	12.032	11.995	11.887	12.101	12.097	12.033	11.955	11.956	11.936	12.075	11.951	11.917	11.979	12.036	12.029	12.066	12.008	11.875	12.107	11.954	11.927	12.027	11.894	11.789	11.7	11.766	11.617	11.575	11.624	11.729	11.796	11.692	11.665	11.673	11.718	11.638	11.786	11.721	11.691	11.776	11.72	11.919	11.797	11.713
CT174	11.636	11.653	11.595	11.641	11.722	11.628	11.614	11.627	11.642	11.786	11.847	11.596	11.72	11.773	11.635	11.732	11.854	11.709	11.768	11.721	11.895	11.89	11.93	11.934	11.857	11.737	11.824	13.353	13.076	12.974	11.915	11.678	11.964	11.813	11.924	11.941	11.766	11.868	11.736	11.788	11.841	11.746	11.934	11.853	11.73	11.883	12	11.901	11.913
CT175	10.9	11.873	11.188	11.152	11.544	11.146	11.274	11.505	11.496	11.563	11.749	11.609	11.368	11.491	11.569	11.573	11.574	11.57	11.62	11.625	11.226	12.307	12.223	12.164	11.629	11.459	11.619	11.679	11.638	11.571	11.635	11.571	11.62	11.946	12.128	12.108	13.136	12.673	12.503	12.274	12.078	12.144	11.518	11.452	11.583	11.56	11.678	11.751	12.427
CT176	10.366	11.023	10.627	10.578	11.088	10.514	10.509	10.827	10.587	10.743	10.852	10.667	10.289	10.406	10.732	10.689	10.571	10.621	10.917	10.773	10.934	11.578	11.336	11.351	11.05	11.106	11.077	11.456	11.52	11.584	11.218	11.172	11.418	10.907	11.45	11.412	11.258	11.316	11.304	11.487	11.447	11.487	11.185	11.054	11.409	11.227	11.314	11.356	13.001
CT177	11.462	11.534	11.49	11.601	11.678	11.67	11.591	11.803	11.783	11.913	11.949	11.815	11.611	11.87	11.778	11.643	11.916	11.701	11.862	11.709	11.569	11.543	11.79	11.591	11.428	11.474	11.378	11.741	11.852	11.851	11.549	11.498	11.556	11.214	11.476	11.501	11.887	11.657	11.647	11.568	11.693	11.655	11.568	11.556	11.639	11.725	11.68	11.6	11.259
CT178	11.247	11.443	11.371	11.371	11.625	11.724	10.643	11.021	10.82	10.896	11.024	10.754	10.555	10.719	10.896	10.826	10.852	10.977	11.214	11.305	11.48	10.985	11.028	11.055	11.659	11.873	11.832	12.144	12.185	12.216	10.877	11.051	11.108	11.385	11.519	11.529	11.712	11.761	11.593	11.668	11.696	11.627	11.069	10.974	11.081	11.144	11.118	11.233	12.344
CT179	11.128	11.135	11.18	11.195	11.381	11.255	11.395	11.406	11.53	11.432	11.477	11.32	11.413	11.393	11.551	11.47	11.391	11.592	12.484	12.41	12.498	11.681	11.623	11.692	11.614	11.648	11.531	12.734	12.915	13.147	11.326	11.384	11.373	11.313	11.5	11.49	11.378	11.44	11.485	11.625	11.601	11.5	11.394	11.339	11.459	11.429	11.534	11.486	12.108
CT180	10.553	10.568	10.466	10.642	10.745	10.61	10.648	10.926	10.657	10.725	10.769	10.863	10.429	10.507	10.548	10.524	10.657	10.644	10.659	10.895	10.809	11.036	11.146	11.138	10.823	11.062	11.097	11.333	11.388	11.314	10.912	11.103	11.065	10.9	11.505	11.341	10.983	11.175	11.219	11.464	11.548	11.358	10.93	10.911	11.211	10.899	11.041	11.04	12.517
CT181	11.453	11.491	11.3	11.428	11.539	11.643	11.832	11.671	11.738	11.784	11.848	11.775	11.596	11.58	11.785	11.669	11.64	11.71	11.749	11.681	11.848	12.223	11.634	11.773	12.695	13.231	13.245	11.724	11.737	11.816	12.224	12.039	12.128	12.359	12.133	12.34	11.817	11.789	11.608	11.79	11.612	11.717	14.203	14.301	14.097	13.987	14.251	14.096	11.553
CT182	10.794	10.93	10.794	11.047	10.986	10.967	10.852	11.261	11.37	11.272	11.214	11.143	11.016	11.056	11.25	11.162	11.273	11.196	11.45	11.379	11.348	11.767	11.585	11.696	11.359	11.308	11.511	11.511	11.564	11.625	11.481	11.351	11.338	11.74	11.757	12.413	11.317	11.455	11.452	11.587	11.71	11.554	11.854	11.555	11.868	11.811	12.071	12.113	12.373
CT183	11.15	11.376	11.205	11.371	11.365	11.336	11.175	11.304	11.414	11.266	11.414	11.373	11.361	11.487	11.436	11.551	11.541	11.454	11.613	11.605	11.597	11.527	11.52	11.465	12.092	12.061	12.011	11.984	12.145	12.008	11.561	11.454	11.619	11.271	11.674	11.679	11.519	11.589	11.41	11.692	11.71	11.518	11.41	11.465	11.504	11.471	11.411	11.449	12.018
CT184	10.918	10.987	10.951	11.087	11.041	10.978	11.158	11.306	11.016	10.978	10.88	11.215	11.159	11.349	11.23	11.386	11.375	11.325	11.276	11.392	11.313	11.59	11.617	11.518	11.425	11.627	11.396	11.614	11.64	11.661	11.486	11.502	11.393	11.346	11.666	11.494	11.509	11.544	11.603	11.646	11.587	11.663	11.568	11.52	11.589	11.407	11.475	11.402	11.491
CT185	12.862	12.846	12.989	13.022	13.198	13.224	11.569	11.692	11.776	11.693	11.854	11.776	11.765	12.147	12.108	12.254	12.379	12.346	12.234	12.702	12.866	11.663	11.67	11.597	12.828	13.209	13.205	13.552	13.604	13.8	11.581	11.756	11.877	12.657	12.286	12.399	13.193	13.096	13.059	12.607	12.737	12.645	12.332	11.713	11.647	11.701	11.767	11.659	12.841
CT186	11.513	11.483	11.514	11.713	11.763	11.704	11.701	11.77	11.781	11.786	11.795	11.892	11.62	11.686	11.804	11.79	11.696	11.835	11.819	11.751	11.758	11.919	12.081	11.937	11.773	11.877	11.821	11.947	12.02	11.851	11.882	11.73	11.794	11.833	11.848	11.883	11.75	11.877	11.847	11.648	11.859	11.832	11.876	11.729	11.708	11.706	12.469	11.884	11.985
CT187	11.383	11.399	11.371	11.381	11.314	11.414	11.612	11.574	11.63	11.162	11.275	11.66	11.426	11.626	11.638	11.63	11.539	11.587	11.542	11.344	11.316	11.465	11.563	11.52	11.568	11.775	11.582	11.377	11.554	11.5	11.307	11.217	11.233	11.14	11.516	11.48	12.995	13.096	13.021	12.673	12.543	12.519	11.313	11.519	11.528	11.618	11.818	11.76	12.374
CT188	11.491	11.325	11.387	11.552	11.522	11.619	11.443	11.506	11.584	11.457	11.54	11.454	11.277	11.418	11.464	11.448	11.497	11.602	11.447	11.434	11.335	11.845	11.742	11.681	11.455	11.659	11.636	12.937	13.033	12.933	11.632	11.632	11.631	11.034	11.626	11.651	11.555	11.79	11.729	11.8	11.81	11.706	11.342	11.316	11.487	11.399	11.488	11.268	11.411
CT189	11.197	11.399	10.992	11.157	11.286	11.085	11.227	11.359	11.27	11.362	11.11	11.236	11.64	11.741	11.837	12.056	11.804	11.729	11.607	11.712	11.52	11.692	11.459	11.418	11.22	11.331	11.353	11.537	11.786	11.675	11.304	11.359	11.281	11.23	11.504	11.405	11.556	11.491	11.501	11.628	11.72	11.631	13.591	13.386	13.018	13.231	13.439	13.116	14.781
CT190	11.639	11.365	11.468	11.366	11.493	11.546	12.435	12.155	12.367	12.398	12.397	12.188	11.538	11.682	11.509	11.64	11.582	11.404	11.4	11.533	11.33	11.853	11.974	11.791	11.436	11.58	11.509	11.786	11.915	11.748	11.595	11.621	11.643	11.4	11.736	11.664	11.827	11.779	11.68	11.747	11.848	11.628	11.728	12.045	11.964	12.004	12.27	12.05	12.29
CT191	11.829	12.027	11.954	11.714	11.954	12.063	12.049	11.881	11.972	11.904	11.913	11.883	11.858	11.935	11.946	12.017	12.006	11.965	12.005	11.901	11.602	12.005	11.738	11.952	12.113	11.926	12.025	11.914	11.769	11.705	12.081	11.952	11.742	11.95	11.949	11.901	12	11.97	11.797	11.932	11.676	11.887	11.926	12.071	12.071	12.093	12.099	12.27	11.67
CT192	10.993	11.021	11.031	11.107	11.12	11.13	11.293	11.296	11.515	11.337	11.283	11.356	11.492	11.527	11.554	11.664	11.636	11.55	11.271	12.138	11.372	11.374	11.487	11.531	12.617	12.928	13.004	11.761	11.665	11.744	11.331	11.386	11.372	11.379	11.624	11.562	12.112	12.829	12.965	12.589	12.619	12.111	11.655	11.536	11.536	11.238	11.526	11.343	12.012
CT193	11.02	10.862	10.888	10.834	11.085	11.153	11.29	11.227	11.021	11.008	10.956	11.321	11.135	11.237	10.987	11.397	11.384	11.367	11.196	11.29	11.168	11.501	11.453	11.373	11.417	11.615	11.708	11.512	11.692	11.602	11.458	11.557	11.265	11.457	11.761	11.666	11.764	11.806	11.737	11.738	11.662	11.744	11.505	11.511	11.556	11.422	11.554	11.452	13.272
CT194	11.294	11.418	10.997	11.236	11.275	11.058	11.541	11.585	11.032	11.536	11.282	11.411	11.484	11.506	11.551	11.765	11.665	11.573	13.272	13.231	13.718	13.927	13.715	13.563	11.327	11.595	11.402	12.513	12.052	12.134	11.68	11.721	11.768	11.533	11.647	11.639	12.321	12.093	12.19	11.851	12.369	12.229	11.486	11.695	11.735	11.811	11.63	11.499	11.505
CT195	11.692	11.529	11.807	11.763	11.699	11.766	11.957	11.815	12.029	11.881	11.93	12.027	11.865	11.825	11.969	11.92	11.916	12.096	11.997	11.936	11.977	11.979	11.999	11.951	11.947	11.964	11.924	11.858	11.78	11.752	12.108	12.023	12.125	12.063	12.327	13.309	12.334	12.022	12.01	11.962	11.939	11.832	11.796	11.827	11.791	11.771	11.955	11.771	12.033
CT196	10.612	10.78	10.916	10.846	10.913	10.883	10.845	11.06	10.82	10.992	11.154	10.939	10.766	10.683	10.908	10.914	10.67	10.735	10.916	10.909	10.835	10.915	11.053	11.237	10.84	11.005	11.175	11.372	11.446	11.324	11.158	11.245	11.239	11.012	11.436	11.36	11.344	11.431	11.437	11.5	11.551	11.447	11.239	11.151	11.349	11.252	11.298	11.264	12.971
CT197	10.406	10.725	10.542	10.659	10.909	10.52	10.427	10.899	10.613	10.578	10.537	10.449	10.352	10.464	10.24	10.354	10.611	10.438	10.586	10.852	10.611	10.999	11.052	10.814	11.034	10.995	11.047	11.267	11.556	11.412	10.835	10.899	11.008	10.781	11.369	11.279	10.974	11.066	11.08	11.359	11.365	11.32	10.759	11.009	11.347	10.972	11.063	11.075	13.134
CT198	13.795	13.894	14.085	13.903	14.165	14.23	12.606	12.636	12.933	12.495	12.929	12.925	12.557	12.955	13.109	12.829	13.002	13.133	12.871	13.306	13.807	12.612	12.931	12.822	13.118	13.95	14.029	13.906	14.564	14.751	12.245	12.625	12.743	13.023	12.778	13.092	13.627	14.032	13.919	13.179	13.444	13.402	13.136	12.712	12.372	12.451	12.709	12.595	12.708
CT199	10.5	10.78	10.684	10.853	10.962	10.69	10.666	11.111	10.48	10.573	10.572	10.604	10.831	10.663	10.544	10.982	10.889	10.601	11.018	10.974	10.712	11.143	11.194	11.082	10.98	11.049	11.007	11.49	11.68	11.676	11.213	11.234	11.179	10.89	11.378	11.284	11.224	11.844	11.69	11.667	11.726	11.696	11.183	11.288	11.432	11.15	11.14	11.218	12.956
CT200	10.645	10.795	10.832	10.856	11.039	11.12	11.137	11.097	11.099	11.279	11.181	11.303	11.022	11.199	11.475	11.146	11.355	11.318	11.137	11.281	11.3	11.222	11.37	11.571	11.115	11.265	11.159	11.715	11.957	12.069	11.029	11.207	11.283	11.006	11.441	11.396	11.317	11.453	11.467	11.449	11.509	11.516	11.227	11.326	11.406	11.371	11.532	11.545	12.056
CT201	10.258	10.509	10.348	10.507	10.698	10.202	10.253	10.716	10.462	10.523	10.39	10.249	10.279	10.467	9.917	10.481	10.58	10.065	10.621	10.781	10.651	10.917	10.881	10.749	10.939	11.223	12.273	11.306	11.401	11.523	10.557	10.689	10.851	10.416	11.269	11.212	11.175	11.284	11.168	11.576	11.628	11.354	10.682	10.693	11.022	11.03	10.934	10.944	12.217
CT202	11.243	11.214	11.446	11.323	11.387	11.424	11.47	11.49	11.543	11.575	11.448	11.286	11.544	11.477	11.675	11.471	11.514	11.536	11.406	11.351	11.431	11.566	11.607	11.592	11.387	11.549	11.784	11.951	12.016	12.112	11.609	11.666	11.747	11.571	11.75	11.818	11.871	11.994	12	11.938	11.977	11.855	11.86	12.142	12.033	12.119	12.378	11.999	11.484
CT203	11.06	11.221	11.079	11.139	11.227	11.278	11.312	11.335	11.356	11.381	11.392	11.183	11.292	11.389	11.432	11.411	11.075	11.245	11.102	11.028	10.865	11.199	11.066	11.076	11.122	11.09	11.247	12.386	12.546	12.583	11.179	11.256	11.131	11.071	11.414	11.407	11.241	11.164	11.234	11.398	11.386	11.436	11.205	11.131	11.405	11.288	11.389	11.383	11.747
CT204	10.665	10.76	10.794	10.526	10.941	10.815	10.863	10.948	10.803	10.834	10.677	10.83	10.75	10.838	10.869	10.759	10.918	10.965	10.883	11.119	11.038	11.164	11.16	11.157	11.185	11.325	11.304	11.479	11.442	11.679	11.155	11.379	11.307	11.182	11.431	11.425	11.32	11.365	11.319	11.546	11.537	11.504	11.282	11.135	11.403	11.195	11.108	11.159	13.444
CT205	11.503	11.699	11.63	11.715	11.672	11.584	11.812	11.823	11.548	11.886	11.839	11.763	11.781	11.823	11.936	11.873	11.81	11.745	11.667	11.622	11.621	11.921	11.866	11.725	11.677	11.822	11.739	11.797	11.766	11.781	11.642	11.617	11.548	12.348	12.033	12.253	12.335	12.1	12.044	12.015	11.985	11.975	11.818	11.587	11.803	11.771	11.729	11.786	11.896
CT206	10.624	10.849	10.606	10.959	10.936	10.894	10.779	11.109	10.913	10.949	10.943	10.825	10.653	10.757	10.939	10.855	10.891	10.847	10.912	10.837	10.741	11.181	11.054	11.368	10.804	11.012	10.952	11.195	11.415	11.384	10.926	11.046	10.979	10.729	11.371	11.265	11.131	11.336	11.225	11.375	11.538	11.516	11.025	10.993	11.283	11.137	11.222	11.031	11.796
CT207	11.78	11.808	11.835	11.811	12.002	12.009	11.247	11.405	11.386	11.487	11.265	11.43	11.613	11.684	11.774	11.655	11.787	11.806	11.573	11.787	11.832	11.45	11.627	11.52	12.031	12.298	12.377	12.342	12.407	12.525	11.512	11.553	11.544	11.944	11.908	11.94	12.302	12.174	12.142	11.81	11.958	11.916	11.576	11.291	11.425	11.48	11.498	11.263	12.775
CT208	11.488	11.492	11.554	11.514	11.689	11.595	11.535	11.634	11.634	11.698	11.71	11.59	11.838	12.122	12.152	11.994	12.159	12.612	11.717	11.93	11.988	11.854	11.991	11.775	13.015	13.569	13.587	11.755	11.968	11.669	11.801	11.793	12.024	11.413	11.575	11.667	11.63	11.592	11.613	11.655	11.728	11.689	12.39	12.076	11.926	11.985	11.993	12.057	11.253
CT209	10.7	10.673	10.657	10.817	10.897	10.725	10.669	10.981	10.751	10.841	10.795	10.674	10.415	10.524	10.78	10.545	10.757	10.666	10.65	10.893	10.782	11.021	11.089	11.142	10.952	11.139	11.119	11.234	11.275	11.406	10.876	11.012	11.046	10.769	11.464	11.278	11.07	11.232	11.226	11.389	11.416	11.428	11.083	11.054	11.238	11.113	11.14	11.018	12.973
CT210	11.042	11.191	10.859	11.137	11.25	11.245	11.217	11.304	10.943	10.994	11.016	11.279	11.197	11.419	11.027	11.308	11.313	11.446	11.23	11.447	11.111	11.378	11.411	11.42	11.143	11.519	11.535	11.521	11.634	11.663	11.131	11.295	11.255	11.026	11.503	11.411	11.385	11.38	11.39	11.521	11.511	11.535	12.671	12.075	11.893	12.113	12.396	11.862	11.882
CT211	10.453	10.716	10.562	10.765	11.022	10.681	10.589	11.027	10.839	10.749	10.726	10.788	10.873	10.946	10.834	10.929	10.959	11.071	10.934	11.051	10.836	11.101	11.12	11.113	11.57	11.983	12.322	11.167	11.405	11.382	11.055	11.135	11.177	11.022	11.414	11.331	11.141	11.153	11.292	11.508	11.608	11.475	11.656	11.369	11.453	11.322	11.421	11.503	11.463
CT212	10.681	10.935	10.869	10.837	10.986	10.886	10.951	11.116	10.999	10.851	10.863	11.018	11.579	11.783	11.803	11.835	11.867	11.938	10.963	11.025	11.065	11.5	11.827	11.546	11.327	11.278	11.351	11.894	12.07	12.028	11.273	11.241	11.274	11.03	11.469	11.396	11.334	11.281	11.4	11.538	11.502	11.537	11.1	11.179	11.335	11.224	11.319	11.383	12.098
CT213	10.901	11.051	10.905	10.925	11.122	10.877	11.042	11.241	11.034	11.277	11.431	11.232	11.077	11.185	10.888	11.186	11.268	11.096	11.593	11.419	11.28	11.65	11.385	11.439	13.102	13.361	13.782	12.466	12.586	12.791	11.225	11.389	11.425	11.081	11.569	11.474	13.348	13.616	13.29	12.77	12.724	12.744	12.104	11.962	11.859	11.854	11.657	11.676	12.235
CT214	10.713	10.938	10.768	10.877	11.092	10.624	10.883	11.13	10.889	11.109	10.953	10.971	10.956	10.987	10.819	10.985	11.119	10.993	11.194	11.519	11.491	11.505	12.511	11.715	11.528	11.367	11.283	11.544	11.67	11.871	11.054	11.164	11.078	10.978	11.444	11.349	11.48	11.43	11.365	11.447	11.53	11.439	11.774	11.542	11.532	11.522	11.579	11.496	13.682
CT215	11.442	11.574	11.529	11.479	11.565	11.592	11.719	11.647	11.684	11.245	11.59	11.968	11.613	11.782	11.776	11.737	11.645	11.747	11.796	11.806	11.816	12.043	11.85	11.923	11.664	11.73	11.607	11.756	11.669	11.49	11.609	11.367	11.368	11.34	11.611	11.737	12.19	11.77	11.971	11.805	11.725	11.897	11.533	11.649	11.592	11.626	11.647	11.794	11.523
CT216	12.074	12.105	12.175	12.117	12.205	12.356	11.341	11.401	11.492	11.446	11.577	11.463	11.249	11.474	11.474	11.516	11.662	11.676	11.506	11.991	12.154	11.576	11.729	11.71	12.041	12.481	12.508	12.659	12.673	12.788	11.563	11.78	11.755	11.998	11.864	11.983	12.517	12.503	12.515	12.019	12.28	12.202	12.129	11.73	11.73	11.755	11.743	11.54	13.615
CT217	10.841	10.999	10.97	10.859	11.233	10.979	11.192	11.252	11.203	10.903	11.204	11.052	11.072	11.201	11.282	11.255	11.116	11.228	11.166	11.23	11.035	11.303	11.471	11.387	11.277	11.272	11.297	11.492	11.596	11.568	11.381	11.52	11.553	11.372	11.657	11.592	11.504	11.76	11.702	11.727	11.788	11.669	11.565	11.454	11.506	11.46	11.55	11.461	11.634
CT218	10.841	11.564	10.833	10.974	11.406	10.862	10.774	11.254	10.87	10.842	10.868	10.799	10.962	10.969	11.09	11.143	11.214	11.262	11.215	11.142	10.847	11.285	11.149	11.221	11.077	11.13	11.317	11.453	11.604	11.624	11.179	11.082	11.018	10.825	11.409	11.314	11.137	11.279	11.18	11.438	11.382	11.557	11.29	11.041	11.247	11.148	11.244	11.339	12.608
CT219	10.192	10.4	10.423	10.454	10.745	10.204	10.278	10.694	10.306	10.438	10.384	10.202	10.046	10.133	10.083	10.076	10.432	10.232	10.307	10.622	10.409	11.017	10.962	10.793	10.777	10.931	10.682	11.258	11.478	11.32	10.813	10.889	10.779	10.6	11.28	11.101	10.903	10.949	11.02	11.277	11.355	11.261	10.796	11.051	11.205	11.032	11.01	11.101	11.804
CT220	11.159	11.376	11.258	11.256	11.364	11.173	11.288	11.454	11.392	11.482	11.382	11.293	11.839	11.722	11.61	11.729	11.711	11.606	11.471	11.355	11.355	12.666	13.205	12.669	12.208	12.557	12.426	12.077	12.21	12.267	11.553	11.985	11.934	11.367	11.636	11.567	12.158	12.368	12.329	12.108	12.211	11.99	11.668	11.615	11.66	11.662	11.6	11.32	12.331
CT221	10.465	10.8	10.497	10.628	10.9	10.448	10.47	10.942	10.547	10.601	10.648	10.532	10.524	10.451	10.508	10.684	10.821	10.634	10.891	10.686	10.628	10.968	10.876	10.821	10.844	10.821	10.975	11.343	11.464	11.425	10.883	11.049	10.953	10.786	11.308	11.213	11.012	10.934	10.991	11.284	11.27	11.273	10.916	10.934	11.251	11.017	11.066	11.144	13.226
CT221.1	11.588	11.847	11.656	11.481	11.715	11.698	11.666	11.621	11.809	11.783	11.789	11.654	12.665	12.426	12.841	12.731	12.396	12.534	11.433	11.331	11.168	12.43	13.647	13.083	11.241	11.391	11.374	11.478	11.571	11.527	12.644	12.421	12.603	11.692	12.055	12.181	11.912	11.756	11.695	11.743	11.648	11.72	11.629	11.566	11.634	11.571	11.638	11.753	11.682
CT222	11.325	11.34	11.397	11.367	11.413	11.667	11.777	11.763	11.433	11.738	11.635	11.74	11.673	11.69	11.477	11.758	11.794	11.713	12.166	12.18	11.932	11.72	11.701	11.699	11.646	11.765	11.975	13.657	13.727	14.074	11.916	11.851	11.893	11.929	11.774	11.874	11.981	11.906	11.81	11.838	11.795	11.738	11.976	11.9	11.811	11.821	11.836	11.766	11.638
CT223	11.382	11.384	11.384	11.686	11.661	11.502	11.567	11.706	11.799	11.664	11.802	11.446	11.635	11.604	11.603	11.659	11.726	11.86	11.728	11.819	12.103	11.846	11.427	12.413	11.388	11.977	13.506	11.495	11.559	11.976	11.88	11.662	11.813	11.351	11.616	11.542	11.577	11.473	11.402	11.74	11.896	11.692	11.549	11.349	11.615	11.501	11.68	11.727	11.828
CT224	11.377	11.354	11.215	11.023	11.312	11.286	11.372	11.5	10.779	10.965	11.148	11.334	11.402	11.395	11.339	11.535	11.577	11.63	11.657	11.656	11.372	12.16	11.799	11.839	11.569	11.541	11.353	13.085	13.141	13.828	11.79	12.019	11.977	11.7	11.927	11.942	15.01	13.728	13.75	13.275	13.091	13.095	13.396	13.298	13.221	13.27	13.305	13.363	11.448
CT225	11.081	11.293	11.3	10.977	11.371	11.129	11.588	11.656	11.625	11.826	11.938	12.693	11.511	11.375	11.401	11.539	11.561	11.532	11.667	11.55	11.51	11.5	11.554	11.169	12.819	12.755	12.626	11.676	11.895	11.75	11.479	11.501	11.449	11.149	11.52	11.427	11.488	11.437	11.435	11.52	11.626	11.4	12.781	13.033	12.681	12.857	12.93	12.933	11.371
CT226	10.852	11.061	11.122	11.032	11.217	11.104	11.326	11.407	11.493	11.418	11.334	11.459	11.765	11.535	11.608	11.497	11.59	11.708	11.485	11.334	11.277	11.414	11.525	11.594	11.153	11.397	11.681	12.435	12.54	12.404	11.34	11.227	11.166	11.05	11.505	11.434	11.718	12.034	12.384	12.238	12.567	12.277	11.463	11.224	11.364	11.299	11.515	11.442	11.56
CT227	11.052	11.657	11.041	11.007	11.524	11.079	11.069	11.346	11.224	11.288	11.346	11.34	11.342	11.352	11.433	11.482	11.476	11.508	11.449	11.413	11.263	11.552	11.399	11.595	11.446	11.458	11.586	11.724	11.595	11.705	11.583	11.551	11.494	11.515	11.69	11.644	11.568	11.724	11.697	11.745	11.639	11.714	11.532	11.48	11.592	11.573	11.643	11.664	11.115
CT228	11.038	11.012	11.141	11.142	11.347	10.936	11.175	11.264	11.138	11.389	11.33	11.013	11.266	11.36	11.19	11.293	11.284	11.27	11.377	11.309	11.321	11.978	11.723	11.63	11.552	11.317	11.474	11.718	11.901	11.76	11.592	11.543	11.612	11.35	11.548	11.539	12.07	11.9	11.822	11.825	11.699	11.674	11.946	11.51	11.624	11.505	11.617	11.615	12.746
CT229	11.163	11.428	12.037	11.643	11.707	11.45	11.29	11.361	11.112	11.367	11.231	10.978	10.861	10.907	10.764	11.107	10.98	11.028	11.877	11.658	11.537	11.509	11.512	11.244	11.362	11.387	11.416	11.952	12.429	12.73	11.506	11.344	11.567	11.375	11.57	11.491	12.525	12.814	12.438	12.011	12.013	11.93	11.421	11.449	11.582	11.576	11.531	11.561	13.087
CT230	12.354	12.183	12.219	12.356	12.468	12.491	11.203	11.315	11.312	11.395	11.398	11.219	11.08	11.36	11.292	11.431	11.551	11.582	11.867	12.098	12.224	11.35	11.287	11.336	12.483	12.631	12.585	13.022	12.989	13.135	11.379	11.479	11.474	12.128	11.85	12.01	12.708	12.453	12.29	12.007	12.089	12.029	11.54	11.189	11.293	11.238	11.202	11.276	13.347
CT231	11.162	11.148	11.03	11.403	11.493	11.185	11.257	11.317	11.345	11.588	11.554	11.491	11.585	11.438	11.394	11.753	11.696	11.818	11.615	11.627	11.532	11.759	11.966	11.84	11.676	11.704	11.778	11.738	11.838	11.846	11.678	11.642	11.626	11.427	11.568	11.57	12.525	12.393	12.368	11.937	12.123	12.033	12.767	12.289	12.028	12.081	11.989	12.01	11.848
CT232	10.742	11.061	10.774	10.855	11.152	10.992	10.918	11.015	10.647	10.78	10.804	10.872	11.058	11.143	11.066	11.082	11.288	11.28	11.339	11.357	11.147	11.308	11.254	11.265	11.446	11.397	11.286	11.9	12.033	12.118	11.427	11.603	11.628	11.172	11.467	11.399	11.481	11.363	11.391	11.551	11.6	11.532	12.22	11.664	11.878	11.782	12.268	11.496	11.53
CT233	11.088	11.149	11.256	11.215	10.903	11.167	11.166	11.322	11.492	11.237	11.119	11.213	11.42	11.488	11.328	11.315	11.428	11.21	11.719	11.502	11.455	11.642	11.476	11.342	11.585	11.611	11.39	11.805	11.754	11.672	11.187	11.24	11.394	11.216	11.587	11.567	12.362	12.513	12.744	12.747	12.616	12.31	11.501	11.18	11.349	11.304	11.259	11.276	11.41
CT234	11.649	11.522	11.601	11.544	11.551	11.627	11.795	11.757	11.546	11.564	11.521	11.887	11.871	11.963	11.775	11.919	11.964	11.877	11.897	11.813	11.959	11.856	11.821	11.769	11.92	11.959	11.979	11.899	11.764	11.861	11.979	11.98	11.947	11.847	11.881	11.841	11.952	11.723	11.979	11.656	11.782	11.798	11.926	11.871	11.889	11.824	11.846	11.648	11.872
CT235	10.9	11.081	11.048	11.011	11.356	11.35	11.13	11.196	11.337	11.388	11.451	11.274	11.32	11.341	11.372	11.402	11.261	11.349	11.362	11.367	11.329	11.536	11.38	11.51	11.436	11.503	11.532	11.588	11.545	11.529	11.532	11.573	11.492	11.463	11.516	11.633	11.456	11.303	11.357	11.528	11.496	11.554	11.422	11.323	11.492	11.359	11.377	11.44	11.917
CT236	11.831	11.734	11.775	11.421	11.547	11.615	12.026	11.859	11.73	11.7	11.675	12.076	11.954	11.925	12.022	11.99	12.045	12.021	11.792	12.005	11.793	11.639	11.598	11.646	11.515	11.529	11.584	11.763	11.849	11.907	11.662	11.711	11.546	11.679	11.674	11.658	11.686	11.669	11.782	11.668	11.722	11.847	11.842	11.918	11.69	11.818	11.676	11.521	11.389
CT237	11.444	11.557	11.357	11.415	11.527	11.584	11.504	11.533	11.601	11.643	11.698	11.462	11.581	11.706	11.583	11.632	11.827	11.77	11.681	11.674	11.896	12.131	11.987	11.868	11.766	11.767	12.414	11.818	12.039	11.928	11.817	11.803	11.962	11.693	11.748	11.797	11.64	11.821	11.804	11.81	11.957	11.806	11.78	12.154	12.016	12.249	12.199	12.768	11.496
CT238	10.48	10.616	10.359	10.454	10.88	10.25	10.388	10.87	10.378	10.502	10.533	10.371	10.431	10.726	10.563	10.745	10.838	10.566	10.581	10.781	10.512	10.747	11.044	10.896	10.731	11.043	10.977	11.382	11.425	11.346	10.641	10.89	10.881	10.628	11.343	11.096	10.984	11.128	11.207	11.445	11.67	11.421	10.7	10.855	11.087	11.115	10.973	10.947	11.855
CT239	10.825	11.015	10.893	11.126	11.192	11.084	11.063	11.159	11.099	11.185	11.076	10.941	11.129	11.192	10.939	11.209	11.283	11.138	11.548	11.653	11.624	11.274	11.375	11.204	11.565	11.944	11.899	13.148	13.381	13.256	11.403	11.79	11.831	11.367	11.891	11.672	13.141	12.979	12.56	12.35	12.29	12.055	11.537	11.197	11.409	11.282	11.334	11.241	13.108
CT240	11.409	11.547	11.419	11.498	11.731	11.627	11.338	11.588	11.648	11.588	11.565	11.459	11.524	11.645	11.607	11.739	11.794	11.644	11.705	11.686	11.708	11.991	11.906	11.745	11.391	11.505	11.85	11.74	11.836	12.04	11.968	12.215	12.459	11.303	11.671	11.711	11.406	11.556	11.414	11.571	11.641	11.518	11.845	11.696	11.657	11.662	11.694	11.857	11.171
CT241	10.859	11.15	11.066	11.176	11.147	11.111	11.079	11.368	10.92	11.097	11.174	11.029	11.025	10.998	10.966	11.151	11.146	10.915	11.216	11.141	11.119	11.5	11.387	11.301	11.48	11.438	12.016	11.5	11.555	11.569	11.236	11.384	11.475	11.187	11.599	11.479	11.462	11.538	11.579	11.62	11.615	11.439	11.345	11.398	11.581	11.456	11.317	11.402	12.084
CT242	12.384	12.386	12.475	12.199	12.152	12.244	12.459	12.441	12.256	12.633	12.535	12.509	12.313	12.212	12.187	12.317	12.304	12.229	12.883	14.765	15.478	15.443	15.127	15.87	12.641	16.02	16.075	13.711	16.173	16.723	12.105	12.191	14.456	15.088	14.177	14.413	13.641	13.96	15.958	14.654	15.8	15.365	13.766	13.05	14.6	14.069	13.942	12.767	12.278
CT243	11.933	11.859	11.855	11.88	11.861	11.958	11.309	11.506	11.652	11.614	11.387	11.276	11.512	11.622	11.461	11.482	11.599	11.525	11.634	11.641	11.738	11.867	11.871	11.659	11.701	11.705	11.788	12.164	12.372	12.359	13.158	12.637	12.564	11.38	11.782	11.68	12.123	12.068	12.086	11.877	12.103	12.047	11.735	11.735	11.768	11.687	11.574	11.606	12.227
CT244	10.203	10.418	10.323	10.369	10.717	10.353	10.541	10.799	10.446	10.338	10.448	10.77	10.312	10.37	10.112	10.509	10.512	10.487	10.5	10.691	10.377	10.827	11.016	10.969	10.729	10.898	11.021	11.092	11.405	11.4	10.657	10.784	10.796	10.64	11.346	11.215	10.932	10.935	11.065	11.344	11.327	11.304	10.798	10.93	11.1	10.793	10.915	10.966	12.468
CT245	10.537	10.998	10.859	10.849	11.067	10.916	10.966	11.287	10.736	11.035	11.039	10.812	10.907	10.955	10.898	11.14	11.086	10.93	11.096	11.153	11.053	11.256	11.359	11.284	11.173	11.323	11.316	11.395	11.538	11.539	11.159	11.105	11.256	10.833	11.366	11.253	11.15	11.188	11.24	11.449	11.446	11.398	10.994	11.133	11.263	11.131	11.153	11.172	13.084
CT246	10.394	10.583	10.366	10.488	10.767	10.394	10.352	10.745	10.453	10.491	10.499	10.26	10.256	10.679	10.312	10.606	10.657	10.425	10.419	10.904	10.56	10.923	11.22	11.121	10.757	11.143	10.919	11.441	11.37	11.389	10.577	10.779	10.768	10.518	11.282	11.168	10.934	11.024	11.123	11.432	11.511	11.304	10.723	10.815	11.112	11.091	11.149	10.848	12.021
CT247	12.25	12.308	12.295	12.474	12.541	12.266	12.198	12.057	12.005	12.156	12.158	12.159	12.089	11.962	11.965	12.124	12.102	12.001	12.361	12.271	12.116	12.469	12.182	12.115	12.344	12.14	12.082	12.011	12.069	12.31	12.605	12.621	12.605	12.614	12.825	13.236	11.958	11.91	11.966	11.806	11.723	11.756	12.514	11.978	12.038	12.013	11.903	12.035	12.09
CT248	10.75	11.005	11.122	10.932	11.1	10.782	10.978	11.106	10.912	10.876	11.148	10.892	11.124	11.075	11.035	11.181	11.11	11.07	11.107	11.222	11.025	12.341	12.519	12.384	11.105	11.153	11.27	11.532	11.593	11.543	11.084	11.203	11.212	11.133	11.425	11.42	11.334	11.315	11.353	11.437	11.463	11.598	11.933	11.354	11.533	11.448	11.435	11.445	12.201
CT249	10.094	10.28	10.271	10.432	10.542	10.291	10.247	10.706	10.502	10.583	10.559	10.353	9.887	10.072	10.246	9.922	10.265	10.289	10.35	10.58	10.583	10.894	10.938	11.128	10.765	10.837	10.937	11.316	11.464	11.444	10.704	10.896	10.966	10.718	11.398	11.307	11.173	11.334	11.226	11.437	11.527	11.372	11.83	12.107	12.022	12.06	12.353	12.097	12.989
CT250	10.483	10.761	10.491	10.698	10.862	10.446	10.337	10.844	10.456	10.698	10.61	10.406	10.371	10.502	10.054	10.532	10.615	10.209	10.677	10.832	10.579	11.158	11.039	11.047	10.913	11.095	11.043	11.481	11.553	11.469	10.764	11.023	11.09	10.701	11.421	11.263	11.269	11.054	11.1	11.385	11.574	11.33	10.995	10.965	11.281	11.091	10.988	11.034	12.147
CT251	10.671	10.913	10.784	10.728	11.186	10.674	10.687	10.984	10.93	10.888	10.963	10.659	10.659	10.619	10.899	10.81	10.972	11.09	11.062	11.1	11.033	11.616	11.372	11.419	11.073	11.179	11.228	11.398	11.52	11.423	11.066	11.167	11.15	10.967	11.399	11.421	11.433	11.555	11.505	11.484	11.59	11.488	11.453	11.552	11.527	11.507	11.676	11.715	13.19
CT252	10.647	10.732	10.61	10.88	11.034	10.535	10.637	10.893	10.674	10.809	10.765	10.54	10.203	10.574	10.397	10.609	10.788	10.475	10.639	10.908	10.885	11.68	12.233	11.811	11.014	11.212	11.095	11.483	11.376	11.344	11.116	11.397	11.289	10.866	11.371	11.282	11.187	11.254	11.276	11.482	11.616	11.425	11.292	11.311	11.494	11.35	11.35	11.266	12.506
CT253	10.525	11.459	10.55	10.749	11.555	10.678	10.875	11.013	10.745	10.943	10.798	10.778	10.602	10.709	10.673	10.779	10.761	10.723	10.941	11.014	10.796	11.172	11.205	11.607	11.096	11.132	11.419	11.602	11.673	11.644	11.141	11.137	11.15	10.938	11.505	11.401	11.383	11.491	11.281	11.523	11.581	11.461	11.376	11.333	11.462	11.367	11.321	11.364	13.176
CT254	10.203	10.538	10.526	10.495	10.823	10.247	10.526	10.819	10.505	10.683	10.643	10.457	10.243	10.412	10.305	10.473	10.622	10.33	10.662	10.776	10.675	10.714	11.146	11	10.884	10.985	10.858	11.367	11.556	11.391	10.729	10.957	10.954	10.759	11.256	11.251	10.921	11.081	11.065	11.39	11.443	11.395	10.83	11.035	11.157	11.064	10.944	10.913	12.449
CT255	11.458	11.586	11.528	11.446	11.583	11.62	11.544	11.695	11.868	11.783	11.786	11.881	11.716	11.788	11.879	11.68	11.76	11.815	12.653	11.932	11.838	11.962	11.996	11.88	11.974	12.055	12.107	11.881	11.788	11.725	11.946	11.773	11.643	12.173	12.319	12.412	11.69	11.772	11.81	11.72	11.74	11.732	11.851	11.618	11.729	11.697	11.845	11.807	11.967
CT256	10.879	10.921	10.982	10.97	11.174	10.999	11.011	11.037	11.157	11.193	11.128	11.223	10.944	11.012	11.027	11.139	11.14	11.189	11.222	11.281	10.858	11.275	11.472	11.187	11.293	11.322	11.278	11.506	11.738	11.589	11.23	11.266	11.334	10.982	11.428	11.362	11.158	11.227	11.272	11.401	11.476	11.392	11.138	11.246	11.482	11.269	11.302	11.233	13.342
CT257	11.321	11.429	11.412	11.561	11.243	11.403	11.524	11.564	11.606	11.582	11.485	11.468	11.503	11.651	11.621	11.775	11.773	11.523	11.766	11.632	11.671	12.051	12.204	11.887	11.801	11.83	11.814	12.07	12.187	12.207	11.737	11.734	11.904	11.466	11.683	11.649	11.635	11.638	11.493	11.701	11.698	11.622	11.64	11.561	11.575	11.614	11.473	11.581	12.411
CT258	11.275	11.396	11.22	11.516	11.311	11.374	11.226	11.533	11.192	11.317	11.301	11.261	11.316	11.52	11.308	11.434	11.432	11.398	11.995	11.809	11.645	11.64	11.626	11.301	11.439	11.36	11.361	11.657	11.895	11.807	11.152	11.254	11.375	10.923	11.499	11.433	11.223	11.24	11.352	11.449	11.469	11.426	12.226	11.991	12.23	12.886	12.752	12.275	11.855
CT259	10.777	10.979	10.758	10.871	11.1	10.727	10.586	11.029	10.822	10.833	10.825	10.682	10.668	10.984	10.849	10.858	10.99	10.887	10.886	10.979	10.994	11.164	11.132	11.195	11.1	11.105	11.184	11.31	11.566	11.493	10.941	11.11	11.374	10.886	11.497	11.309	11.349	11.38	11.335	11.447	11.557	11.408	10.929	11.006	11.305	11.064	11.226	11.093	11.944
CT260	12.067	12.008	12.032	11.962	11.937	11.861	12.073	12.039	12.067	11.934	11.982	12.086	12.084	11.966	11.94	11.878	12.182	11.93	12.143	12.117	12.14	12.138	11.958	11.734	12.023	11.84	11.891	11.813	11.796	11.744	11.779	11.596	11.578	11.607	11.781	11.692	11.843	11.746	11.813	11.726	11.706	11.772	11.851	11.764	11.792	11.912	11.702	11.727	11.688
CT261	11.841	12.008	11.964	11.703	11.874	11.905	11.827	11.917	11.949	11.897	11.936	11.967	11.956	11.962	11.91	12.053	11.905	12.034	12.045	11.93	11.701	12.085	11.801	12.033	12.081	12.109	12.183	11.944	11.85	11.803	11.977	12.026	11.69	12.061	11.991	12.003	12.368	12.336	12.29	12.073	11.905	12.147	12.204	12.115	11.904	11.991	11.951	12.085	11.683
CT262	10.858	10.985	10.927	10.967	11.277	11.109	10.849	11.13	10.657	10.7	10.823	10.945	10.739	10.884	10.784	10.911	10.961	10.899	11.225	11.048	10.998	11.144	11.247	11.178	11.238	11.29	11.298	11.55	11.557	11.759	11.335	11.323	11.305	10.965	11.457	11.403	11.517	11.512	11.559	11.567	11.653	11.564	11.442	11.448	11.522	11.398	11.422	11.259	12.288
CT263	10.832	11.524	11.051	11.039	11.835	11.43	11.038	11.342	11.084	11.28	11.029	11.146	11.207	11.11	11.17	11.336	11.185	11.197	11.358	11.2	11.043	11.424	11.403	11.668	11.314	11.362	11.78	11.533	11.496	11.517	11.346	11.268	11.243	11.311	11.721	11.569	11.322	11.704	11.501	11.674	11.514	11.577	12.941	12.735	12.706	12.497	12.806	12.862	12.263
CT264	10.666	10.772	10.631	10.89	10.82	10.61	10.766	10.939	10.599	10.837	10.879	10.579	11.189	11.442	10.713	11.02	11.032	10.968	10.908	11.209	11.056	13.263	12.844	12.533	11.28	11.371	11.383	11.893	11.889	11.727	11.112	11.389	11.352	11.027	11.475	11.386	11.537	11.372	11.319	11.592	11.642	11.38	11.614	11.752	11.711	11.793	11.822	11.744	13.094
CT265	11.187	11.21	11.227	11.251	11.413	11.288	11.102	11.347	11.547	11.359	11.29	11.134	11.475	11.431	11.493	11.587	11.519	11.541	11.341	11.645	11.725	11.467	11.387	11.52	14.083	14.27	14.318	12.386	12.771	12.918	11.189	11.38	11.353	11.098	11.705	11.672	11.482	11.397	11.376	11.537	11.402	11.491	11.471	11.33	11.436	11.303	11.432	11.381	13.729
CT266	10.503	10.976	10.616	10.716	11.085	10.775	10.594	10.91	10.613	10.805	10.716	10.709	10.773	10.855	10.739	10.839	10.979	10.679	11.009	11.045	10.874	11.041	11.21	11.029	11.107	11.292	11.098	11.332	11.529	11.543	10.959	11.056	11.042	10.906	11.456	11.234	11.032	11.152	11.074	11.401	11.424	11.367	10.841	11.147	11.176	11.101	11.063	11.162	13.362
CT267	12.006	11.998	12.082	11.99	11.761	11.916	12.028	11.986	12.174	12.187	11.989	11.946	12.097	12.083	12.099	12.204	12.106	12.04	12.233	12.147	12.326	12.213	12.235	12.149	12.267	12.052	11.996	11.94	11.838	11.909	11.801	11.743	11.866	11.766	11.833	11.888	11.781	11.639	11.725	11.772	11.812	11.714	11.818	11.678	11.553	11.761	11.627	11.797	11.821
CT268	11.691	11.652	11.597	11.835	11.572	11.785	11.726	11.767	11.984	11.989	11.936	11.957	11.77	11.768	11.671	11.787	11.635	11.656	11.636	11.425	11.324	11.86	12.445	12.877	11.418	11.369	11.453	11.5	11.536	11.513	11.365	11.355	11.306	11.382	11.6	11.637	11.598	11.601	11.359	11.598	11.533	11.662	11.518	11.481	11.571	11.703	11.748	11.78	11.717
CT269	10.675	10.871	10.83	10.79	11.019	10.679	10.638	10.9	10.653	10.713	10.771	10.588	10.823	10.964	10.716	10.897	11.023	10.872	10.988	11.084	10.659	11.254	11.153	10.948	11.145	11.141	11.139	11.448	11.451	11.263	10.922	10.997	11.074	10.893	11.437	11.238	11.138	11.24	11.193	11.447	11.41	11.348	11.141	11.291	11.446	11.333	11.28	11.249	12.804
CT270	10.896	11.07	10.985	11.101	11.176	10.88	11.115	11.22	10.965	11.103	11.01	10.895	10.942	11.046	10.985	11.031	11.094	10.812	11.14	11.108	11.004	11.603	11.583	11.327	11.411	11.372	11.452	11.612	11.765	11.675	11.301	11.406	11.428	11.23	11.649	11.534	11.468	11.429	11.509	11.612	11.602	11.521	11.343	11.552	11.529	11.489	11.5	11.581	13.37
CT271	11.29	11.456	11.322	11.252	11.511	11.441	11.371	11.581	11.519	11.52	11.516	11.425	11.414	11.495	11.35	11.603	11.635	11.542	11.607	11.77	11.654	11.757	11.858	11.341	11.528	11.673	11.439	11.719	11.816	11.693	11.173	11.355	11.376	11.353	11.549	11.444	11.436	11.414	11.427	11.582	11.686	11.493	11.544	11.519	11.496	11.585	11.53	11.5	11.673
CT272	11.263	11.493	11.239	11.379	11.445	11.337	10.976	11.478	11.154	11.095	11.119	11.213	11.045	11.185	11.022	11.112	11.276	11.127	11.069	11.415	11.139	11.359	11.294	11.331	11.479	11.448	11.435	11.91	12.17	12.255	11.249	11.399	11.243	10.979	11.538	11.358	11.277	11.226	11.295	11.387	11.51	11.465	11.184	11.473	11.523	11.338	11.495	11.595	13.594
CT273	11.82	11.763	11.854	11.963	11.884	11.917	11.977	11.85	12.146	11.89	11.948	12.054	11.838	11.837	12.048	11.925	11.885	12.038	12.039	11.993	12.101	11.922	11.913	11.937	12.053	12.036	12.073	12.659	12.196	12.15	11.971	11.813	11.789	12.547	12.132	12.148	11.824	11.72	11.786	11.865	11.793	11.832	11.824	11.795	11.814	11.746	11.915	11.747	11.823
CT274	11.49	11.501	11.475	11.575	11.57	11.612	11.738	11.558	11.707	11.695	11.687	11.436	11.799	11.944	11.917	11.86	11.887	11.684	11.788	11.94	11.929	11.923	11.847	11.787	11.793	11.67	11.737	12.05	12.037	11.886	11.826	11.738	11.903	11.691	11.79	11.773	11.847	11.824	11.742	11.838	11.913	11.773	11.777	11.864	11.797	11.776	11.638	11.698	12.19
CT275	11.192	11.387	11.155	11.342	11.483	11.427	11.214	11.428	11.361	11.27	11.31	11.188	11.314	11.307	11.243	11.416	11.526	11.291	11.277	11.355	11.389	11.559	11.566	11.349	11.401	11.436	11.364	13.138	13.367	13.741	11.397	11.553	11.52	11.42	11.639	11.656	11.671	11.836	11.73	11.685	11.76	11.746	11.72	11.718	11.744	11.629	11.928	11.598	12.821
CT276	10.988	11.134	11.037	11.201	11.225	10.955	11.01	11.373	11.038	11.235	10.952	11.277	11.282	11.455	11.069	11.331	11.434	11.117	11.432	11.315	11.192	12.916	13.381	13.45	11.358	11.346	11.392	13.187	13.763	14.062	11.222	11.258	11.481	11.507	11.734	11.513	11.395	11.394	11.387	11.619	11.657	11.513	11.446	11.358	11.387	11.438	11.229	11.309	13.09
CT277	11.555	11.518	11.845	11.647	11.753	11.798	11.796	11.708	11.887	11.845	11.969	11.753	11.757	11.814	11.86	11.789	11.811	11.804	12.059	11.893	11.931	12.03	12.182	12.095	11.884	12.007	11.967	11.862	11.872	11.985	11.905	11.989	12.049	11.692	11.71	11.746	12.042	12.135	11.974	11.86	11.971	11.892	12.006	11.933	11.832	11.895	12.077	11.849	11.741
CT278	13.442	13.567	13.746	13.617	13.877	13.918	12.231	12.212	12.57	12.421	12.655	12.513	12.495	12.761	12.855	12.781	12.952	13.015	12.729	13.237	13.547	12.738	12.793	12.735	13.169	13.874	13.867	13.887	14.288	14.433	12.125	12.529	12.586	12.783	12.654	12.927	13.697	14.01	13.853	13.081	13.372	13.142	13.249	12.369	12.182	12.309	12.413	12.069	12.964
CT279	11.674	11.826	11.704	11.733	11.819	11.447	11.807	11.754	11.959	11.802	11.64	11.978	11.694	11.759	11.744	11.833	11.822	11.836	11.894	12.172	11.986	12.035	12.025	11.874	11.915	11.596	11.817	12.063	12.086	12.217	11.992	11.761	12.038	11.775	11.759	11.804	11.669	11.587	11.717	11.752	11.63	11.699	11.728	11.716	11.899	11.856	11.833	11.654	11.631
CT280	9.813	11.039	10.145	10.204	10.589	10.14	9.946	10.6	10.204	10.399	10.398	10.106	9.706	9.768	9.782	9.963	9.995	9.704	10.303	10.423	10.2	10.598	10.603	10.84	11.206	11.671	11.703	11.076	11.174	11.126	10.549	10.74	10.685	10.489	11.214	11.144	10.911	10.963	10.83	11.252	11.272	11.233	10.658	10.695	11.086	10.857	10.875	11.022	12.729
CT281	10.37	10.604	10.334	10.626	10.838	10.282	10.576	10.901	10.583	10.7	10.612	10.457	10.438	10.591	10.437	10.691	10.644	10.47	10.74	10.888	10.648	11.069	11.073	10.897	10.888	10.964	11.003	11.533	11.591	11.636	10.87	10.929	11.005	10.799	11.427	11.254	11.093	11.178	11.106	11.469	11.473	11.258	10.928	10.927	11.091	11.082	10.865	10.999	13.055
CT282	11.897	11.991	12.039	12.011	11.949	12.072	12.068	12.081	11.722	12.044	12.136	12.134	12.031	12.052	12.042	11.922	12.16	12.023	12.24	12.065	12.12	12.319	12.209	12.055	12.167	12.028	12.218	11.957	11.938	12.073	12.127	12.04	12.081	11.902	11.859	11.878	11.851	11.835	11.826	11.716	11.729	11.751	11.842	11.886	11.793	11.974	11.734	11.76	11.73
CT283	11.62	11.57	11.543	11.427	11.593	11.637	11.779	11.69	11.639	11.616	11.541	11.846	11.703	11.679	11.637	11.809	11.748	11.825	11.873	11.84	11.806	12.015	12.309	12.222	12.017	12.537	12.528	12.961	12.695	12.845	14.229	14.502	14.549	11.762	11.778	11.801	11.996	11.886	11.934	11.794	11.755	11.916	12.257	12.073	12.086	12.065	12.1	11.895	12.006
CT284	10.724	10.927	10.986	11.036	11.098	10.911	10.86	11.323	11.127	11.244	10.929	11.005	11.107	11.127	11.159	10.965	11.258	11.123	11.185	11.146	11.393	11.236	11.37	11.366	11.223	11.191	11.197	11.487	11.68	11.725	11.089	11.342	11.297	10.986	11.495	11.437	11.468	11.373	11.346	11.488	11.638	11.442	11.231	11.209	11.394	11.318	11.142	11.111	13.664
CT285	10.77	10.877	10.853	10.959	11.04	10.869	11.075	11.16	11.115	11.127	11.069	10.955	10.815	10.945	10.997	11.132	11.032	11.129	10.89	11.135	11.075	11.334	11.314	11.477	11.174	11.34	11.297	11.621	11.552	11.508	11.29	11.366	11.412	11.441	11.659	11.605	11.391	11.487	11.594	11.57	11.815	11.636	11.416	11.453	11.521	11.46	11.564	11.52	11.891
CT286	10.955	11.314	11.172	11.464	11.512	11.376	11.548	11.566	11.557	11.374	11.532	11.657	11.347	11.446	11.484	11.547	11.561	11.551	12.153	11.717	12.177	12.359	12.033	12.152	11.678	12.244	11.953	11.752	11.659	11.511	11.427	11.497	11.519	11.332	11.695	11.557	12.729	12.704	12.883	12.3	12.941	12.537	13.889	12.814	12.557	12.812	12.955	12.684	14.452
CT287	10.863	11.122	10.763	11.01	11.129	10.719	10.918	11.43	11.113	11.23	10.96	10.948	10.953	11.232	11.094	11.269	11.399	11.153	11.096	11.216	11.173	11.403	11.551	11.451	11.366	11.431	11.374	11.486	11.663	11.567	11.236	11.343	11.455	11.103	11.616	11.547	11.419	11.496	11.51	11.592	11.62	11.58	11.25	11.286	11.582	11.279	11.382	11.3	12.834
CT288	11.44	11.172	11.202	11.255	11.392	11.265	11.506	11.422	12.119	11.738	12.368	12.005	11.689	11.545	11.441	11.794	11.472	11.701	12.132	11.854	11.982	12.179	12.34	12.299	13.644	13.782	13.933	12.071	12.225	12.019	11.916	11.684	11.68	12.02	11.84	11.852	12.369	12.533	12.269	12.131	12.022	12.073	12.609	11.839	11.943	11.902	12.339	12.345	12.758
CT289	11.521	11.529	11.516	11.561	11.738	11.567	11.542	11.571	11.75	11.607	11.551	11.516	11.486	11.551	11.305	11.394	11.579	11.31	11.471	11.765	11.549	11.969	12.256	12.122	11.546	11.529	11.693	11.903	12.278	12.128	11.867	11.807	11.799	11.621	11.827	11.892	11.661	11.886	11.678	11.75	11.801	11.676	12.341	12.238	12.202	12.293	12.498	12.189	12.265
CT290	11.15	11.239	11.313	11.105	11.265	11.153	11.255	11.457	11.359	11.534	11.339	11.338	11.542	11.506	11.393	11.429	11.605	11.574	11.436	11.485	11.456	11.527	11.788	11.509	11.673	11.667	11.56	11.739	11.743	11.743	11.518	11.567	11.56	11.267	11.534	11.537	11.475	11.45	11.436	11.547	11.611	11.423	11.409	11.321	11.498	11.41	11.449	11.282	12.148
CT291	10.87	11.1	10.933	11.116	11.238	11.084	11.227	11.418	11.453	11.225	11.278	11.232	11.167	11.175	11.16	11.148	11.264	11.233	11.331	11.222	11.3	11.337	11.56	11.434	11.288	11.461	11.38	11.645	11.854	11.879	11.278	11.503	11.538	11.41	11.712	11.699	11.572	11.551	11.596	11.733	11.715	11.606	11.482	11.346	11.646	11.564	11.382	11.291	11.933
CT292	11.909	11.87	11.839	11.843	11.937	11.947	11.967	12.074	11.95	12.136	11.999	12.001	12.131	12.185	11.952	12.125	12.082	12.112	12.163	12.257	12.388	12.24	12.118	12.056	12.771	13.282	13.089	12.046	12.056	12.133	12.555	12.508	12.447	12.052	11.988	12.146	12	11.975	11.837	11.836	11.763	11.866	11.979	11.958	11.878	11.957	11.949	11.947	11.74
CT293	11.386	11.564	11.28	11.129	11.29	11.094	11.449	11.575	11.275	11.535	11.508	11.652	11.403	11.577	11.428	11.593	11.781	11.554	12.188	12.838	12.304	11.929	11.745	12.218	11.868	13.573	12.948	11.825	11.969	11.827	11.616	11.629	11.708	12.488	11.796	11.819	11.703	11.631	11.65	11.58	11.652	11.716	14.687	13.358	12.892	13.166	13.382	13.247	13.085
CT294	11.198	11.122	11.062	10.998	11.035	10.916	11.162	11.307	10.789	11.044	10.926	11.147	11.18	11.228	11.264	11.347	11.385	11.47	11.437	11.42	11.36	11.538	11.398	11.595	12.647	12.549	12.686	11.664	11.857	12.065	11.275	11.398	11.296	11.168	11.528	11.459	11.568	11.388	11.441	11.568	11.725	11.619	11.26	11.457	11.518	11.456	11.265	11.367	12.096
CT295	11.625	11.431	11.458	11.503	11.606	11.655	11.534	11.439	11.612	11.698	11.467	11.488	11.491	11.452	11.385	11.653	11.665	11.527	11.533	11.635	11.59	11.716	11.761	11.779	11.736	11.704	11.624	11.726	11.8	11.811	11.831	11.72	11.852	11.739	11.724	11.762	11.731	11.845	12.005	11.841	11.911	11.789	11.749	11.695	11.853	11.899	11.856	11.828	12.802
CT296	11.688	11.715	11.644	11.741	11.908	11.803	11.857	11.904	11.676	11.851	11.857	11.923	12.219	12.305	12.283	12.188	12.246	12.184	11.968	12.031	12.098	12.268	11.948	11.945	12.046	11.931	11.971	12.147	12.171	12.203	12.14	11.985	12.009	11.984	11.896	11.947	12.118	11.983	12.141	12	11.899	11.925	12.113	12.126	12.188	12.057	12.191	12.114	11.671
CT297	13.064	12.825	12.744	12.654	12.499	12.434	11.458	11.54	11.408	11.611	11.288	11.575	11.976	11.905	11.452	11.869	11.906	11.654	11.873	12.337	11.85	12.163	12.062	11.886	11.693	11.674	11.816	12.199	12.24	12.331	11.951	12.073	12.261	11.791	11.845	11.951	12.281	11.895	11.727	11.871	11.878	11.697	11.808	11.639	11.609	11.632	11.58	11.573	11.513
CT298	11.073	11.267	11.326	11.187	11.522	11.517	11.369	11.504	11.337	11.208	11.4	11.322	11.232	11.473	11.691	11.583	11.684	11.659	11.502	11.484	11.469	11.661	11.557	11.717	11.466	11.458	11.514	11.527	11.547	11.548	11.488	11.434	11.617	11.592	11.67	11.815	11.676	11.963	11.819	11.724	11.751	11.825	11.634	11.701	11.624	11.623	11.798	11.699	12.956
CT299	10.586	10.696	10.538	10.406	10.724	10.603	10.744	11.089	10.682	10.791	10.583	10.839	10.684	10.729	10.488	10.922	10.882	10.828	10.903	11.009	10.858	11.153	11.239	11.305	11.148	11.113	11.284	11.292	11.53	11.455	11.086	11.211	11.085	11.035	11.455	11.432	11.423	11.302	11.276	11.474	11.432	11.484	11.209	11.202	11.304	11.124	11.077	11.053	13.431
CT300	10.968	10.844	10.911	10.998	11.093	11.316	11.194	11.252	10.942	10.935	11.245	11.36	11.536	11.436	11.248	11.632	11.647	11.706	11.678	11.4	11.558	11.633	11.756	11.706	11.639	11.561	11.484	12.883	12.804	13.122	11.675	11.4	11.485	11.529	11.493	11.411	11.394	11.43	11.446	11.513	11.482	11.554	11.567	11.465	11.587	11.378	11.433	11.419	11.955
CT301	10.525	10.744	10.608	10.643	10.889	10.791	10.701	11.044	10.843	10.784	10.775	10.856	10.504	10.907	10.703	10.767	10.733	10.895	10.707	10.818	10.864	10.931	11.228	11.108	10.69	11.087	11.151	11.494	11.658	11.635	10.932	11.055	11.098	10.939	11.345	11.359	11.11	11.391	11.7	11.666	11.841	11.71	11.404	11.394	11.449	11.389	11.577	11.649	11.487
CT302	11.511	11.574	11.631	11.542	11.52	11.595	11.642	11.654	11.571	11.715	11.675	11.72	11.863	11.811	11.96	11.997	11.91	11.803	11.697	11.739	11.803	12.088	12.115	12.021	11.887	11.775	11.86	11.862	11.836	11.914	11.94	11.717	12.077	12.068	12.08	12.169	12.1	11.889	11.896	11.886	11.765	11.67	11.742	11.656	11.68	11.624	11.563	11.64	12.101
CT303	10.023	10.437	10.01	10.183	10.602	10.112	10.093	10.647	10.425	10.378	10.349	10.494	9.886	9.829	9.704	10.089	9.95	9.987	10.335	10.589	10.559	10.692	10.839	10.939	10.706	10.838	10.919	11.261	11.378	11.39	10.735	10.92	10.871	10.774	11.382	11.251	10.939	10.925	10.908	11.346	11.403	11.266	10.976	10.798	11.199	10.909	10.843	10.982	11.993
CT304	11.281	11.117	11.151	11.173	11.25	10.895	11.132	11.269	11.13	11.411	11.09	11.26	11.132	11.282	10.884	11.342	11.346	11.213	11.353	11.357	11.349	11.57	11.549	11.433	11.508	11.564	11.547	11.672	11.718	11.611	11.484	11.441	11.575	11.48	11.741	11.621	11.857	11.64	11.71	11.838	11.813	11.705	11.539	11.501	11.479	11.546	11.418	11.576	11.466
CT305	11.725	11.843	11.887	11.797	12.174	11.99	11.186	11.361	11.282	11.341	11.363	11.248	11.181	11.264	11.478	11.36	11.425	11.426	11.816	11.977	11.917	11.727	11.672	11.613	12	12.205	12.203	12.342	12.363	12.474	11.346	11.649	11.839	11.863	11.861	11.896	12.19	12.25	12.088	11.821	11.937	11.846	11.399	11.254	11.378	11.362	11.38	11.439	12.989
CT306	11.079	11.329	11.306	10.962	11.376	11.223	11.103	11.481	11.426	11.472	11.312	11.215	11.368	11.465	11.205	11.461	11.429	11.332	11.548	11.551	11.593	11.694	11.68	11.577	11.495	11.593	11.546	12.331	12.486	12.51	11.776	11.408	11.455	11.343	11.674	11.52	11.494	11.557	11.51	11.605	11.659	11.577	11.407	11.459	11.474	11.517	11.459	11.453	11.087
CT307	12.549	12.478	12.596	12.649	12.815	12.706	11.21	11.469	11.183	11.387	11.333	11.285	11.225	11.588	11.426	11.635	11.745	11.689	11.965	12.318	12.38	11.312	11.34	11.342	12.523	12.788	12.662	13.101	13.046	13.2	11.172	11.196	11.298	11.977	11.856	11.886	12.445	12.207	12.217	12.087	12.093	12.067	11.441	11.149	11.403	11.202	11.24	11.268	13.967
CT308	11.4	11.444	11.549	11.485	11.679	11.689	11.189	11.317	11.354	11.347	11.498	11.327	11.223	11.373	11.517	11.424	11.289	11.552	11.299	11.599	11.537	11.593	11.545	11.596	11.642	12.007	12.116	11.994	12.06	12.199	11.414	11.606	11.615	11.975	11.954	12.25	12.005	11.967	11.884	11.8	11.764	11.806	11.988	11.891	11.953	12.015	12.063	11.903	12.38
CT309	10.963	11.124	11.051	11.023	11.157	11.194	11.085	11.282	11.244	11.286	11.301	11.006	10.935	10.956	10.919	10.923	11.025	10.96	10.913	10.914	10.754	10.943	10.972	10.993	11.035	11.056	11.069	11.327	11.473	11.371	11.019	10.98	10.91	10.9	11.359	11.338	11.102	11.193	11.201	11.405	11.345	11.386	11.047	11.141	11.289	11.136	11.248	11.264	12.971
CT310	11.815	11.502	11.735	11.568	11.729	11.838	11.915	11.853	11.726	11.585	11.572	12.069	11.98	12.038	11.903	12.076	12.082	12.101	12.129	12.405	12.747	13.006	13.47	13.63	12.15	12.119	12.07	12.058	11.974	11.989	12.164	11.987	11.99	11.977	11.885	11.832	11.993	12.128	12.008	11.801	11.883	11.919	12.004	11.983	11.843	11.885	11.88	11.89	11.933
CT311	11.533	11.415	11.702	11.604	11.629	11.745	11.395	11.536	11.501	11.523	11.525	11.563	11.665	11.671	11.753	11.703	11.626	11.692	12.076	11.681	11.837	11.694	11.715	11.944	11.567	11.662	11.596	12.141	12.552	12.703	11.94	11.731	11.867	11.779	11.98	11.947	11.981	12.063	12.061	11.893	11.966	11.807	11.904	11.915	11.792	11.866	11.859	11.78	11.582
CT312	11.104	11.181	11.118	11.105	11.285	11.156	11.152	11.338	11.191	11.307	11.25	11.01	11.297	11.481	11.264	11.432	11.45	11.094	11.511	11.49	11.342	11.699	11.834	11.526	11.512	11.65	11.625	11.859	11.954	11.973	11.645	11.748	11.659	11.792	11.823	12.031	11.584	11.625	11.556	11.608	11.739	11.519	11.658	11.523	11.595	11.556	11.479	11.459	11.733
CT313	10.819	11.001	10.9	11.156	11.272	10.976	11.146	11.073	11.182	11.132	10.999	10.886	11.021	11.17	11.129	11.046	11.202	11.051	11.176	11.287	11.141	12.277	11.563	11.473	11.667	12.513	11.81	11.801	12.018	12.001	11.207	11.179	11.229	11.885	11.697	11.734	11.849	12.225	12.043	12.014	12.123	12.136	11.352	11.229	11.47	11.371	11.273	11.429	12.961
CT314	11.456	11.5	11.553	11.473	11.484	11.304	10.685	11.012	10.8	10.962	10.856	10.744	10.705	10.801	11.006	10.815	10.899	10.886	10.792	10.822	10.814	11.027	11.446	11.283	10.807	11.076	11.127	11.391	11.446	11.376	10.84	11.05	11.007	10.918	11.369	11.321	11.566	11.523	11.57	11.695	11.863	11.611	11.369	11.231	11.401	11.281	11.294	11.201	12.632
CT315	10.838	11.09	11.073	11.187	11.079	11.085	11.173	11.5	11.272	11.409	11.433	11.554	11.074	11.363	11.211	11.181	11.533	11.454	11.298	11.466	11.289	11.446	11.356	11.253	11.402	11.459	11.65	11.484	11.586	11.535	11.375	11.388	11.382	11.338	11.571	11.494	11.928	11.939	11.875	12.09	12.166	11.94	11.739	11.599	11.671	11.579	11.777	11.652	12.609
CT316	11.733	11.696	11.698	11.522	11.542	11.786	11.872	11.964	11.715	11.534	11.527	11.992	11.889	11.963	11.826	12.039	11.961	11.894	12.217	11.988	11.941	12.046	12.024	11.88	12.058	11.978	11.863	11.94	11.913	12.007	12.112	11.639	11.834	12.065	12.043	11.941	12.149	12.001	11.929	11.868	11.73	11.92	12.145	11.937	11.955	12.012	12.004	11.875	12.146
CT317	10.59	10.788	10.614	10.723	10.826	10.552	10.649	11.011	10.814	10.79	10.863	10.804	10.594	10.635	10.878	10.784	10.73	10.745	10.674	10.75	10.72	11.18	11.148	11.204	11.135	11.471	11.282	11.436	11.462	11.45	11.007	11.035	11.056	10.979	11.381	11.308	11.219	11.24	11.25	11.416	11.831	11.454	11.309	11.149	11.224	11.164	11.161	11.007	11.314
CT318	11.573	11.599	11.675	11.615	11.825	11.796	11.781	11.791	12.071	12.031	11.91	11.843	11.749	11.829	12.21	12.028	11.899	12.168	11.944	11.98	12.002	11.821	11.893	11.905	11.814	11.836	11.878	11.887	11.806	11.77	11.87	11.839	11.917	12.292	11.94	12.011	12.005	12.258	12.154	12.022	12.139	12.059	11.943	11.95	11.829	11.871	12.032	11.96	12.596
CT319	11.801	11.853	11.915	11.901	11.799	11.981	12.021	11.822	12.105	11.902	12.003	11.985	11.926	11.881	12.049	11.89	11.968	12.022	11.961	11.94	12.038	11.894	11.848	12.016	11.879	12.062	11.951	11.884	11.859	11.912	12.06	12.047	12.082	12.195	12.08	12.257	12.172	12.234	12.113	12.011	11.974	12.01	12.157	12.119	12.032	12.106	12.177	11.974	12.242
CT320	11.931	11.884	11.738	11.848	11.794	12.046	12.154	12.108	12.041	12.226	12.065	12.221	12.161	12.261	12.498	12.376	12.405	12.627	11.931	11.995	12.045	12.413	12.118	11.951	12.086	11.963	12.053	13.43	13.826	13.795	11.84	11.696	11.696	11.613	11.77	11.7	11.803	11.793	11.83	11.717	11.763	11.785	13.392	13.942	14.044	14.117	14.267	14.193	12.026
CT321	11.219	11.21	11.343	11.312	11.228	11.317	11.431	11.513	11.531	11.573	11.412	11.547	11.616	11.652	11.66	11.654	11.61	11.618	11.879	11.567	11.5	12.122	13.229	12.392	11.772	11.757	11.546	11.871	11.752	11.774	12.217	12.074	12.018	11.574	11.689	11.717	12.141	12.079	12.084	11.86	11.926	11.965	11.405	11.554	11.69	11.483	11.739	11.728	11.721
CT322	11.181	11.352	11.234	11.399	11.329	11.303	11.422	11.661	11.841	11.748	11.667	11.704	11.332	11.444	11.634	11.589	11.394	11.576	11.668	11.456	11.326	11.519	11.399	11.396	12.259	12.674	12.952	11.461	11.61	11.488	11.183	11.5	11.413	11.252	11.501	11.47	11.345	11.411	11.501	11.573	11.66	11.557	14.033	13.905	13.584	13.7	13.916	13.767	12.838
CT323	11.759	11.68	11.812	11.905	11.76	12.02	11.949	11.944	12.062	11.867	11.858	12.123	11.921	11.958	12.044	12.067	12.047	11.991	12.134	12.103	12.06	12.011	11.867	11.914	12.021	12.06	12.127	11.925	11.864	11.846	12.065	11.98	11.987	11.983	11.884	11.927	11.881	11.804	11.847	11.85	11.926	11.83	11.918	11.771	11.806	11.871	11.897	11.927	11.891
CT324	11.408	12.065	11.983	11.763	11.682	11.769	11.763	11.609	11.896	11.757	11.649	12.05	11.446	11.542	11.63	11.592	11.648	11.628	12.147	11.771	11.762	15.477	14.903	14.63	11.512	11.717	11.626	11.787	11.838	11.966	11.409	11.414	11.606	11.499	11.677	11.472	11.77	11.671	11.747	11.553	11.759	11.666	13.354	12.309	12.067	12.021	12.048	12.219	13.707
CT325	11.071	11.261	11.352	11.342	11.515	11.28	11.289	11.324	11.047	11.555	11.195	11.376	11.288	11.341	10.976	11.44	11.323	11.328	11.435	11.215	11.357	11.642	11.699	11.502	11.642	11.365	11.628	11.637	11.663	11.649	11.494	11.513	11.548	11.401	11.677	11.71	11.821	11.73	11.787	11.732	11.586	11.6	11.449	11.414	11.635	11.483	11.391	11.497	11.549
CT326	10.461	10.682	10.591	10.628	10.781	10.633	10.704	11.042	10.802	10.798	10.801	11.128	10.691	10.733	10.746	10.761	10.645	10.803	10.984	10.948	10.944	10.963	11.322	11.143	11.03	11.185	11.223	11.395	11.368	11.267	11.099	11.12	11.083	11.18	11.465	11.668	11.219	11.262	11.374	11.484	11.519	11.506	11.146	11.262	11.333	11.179	11.408	11.357	12.82
CT326.1	11.73	11.589	11.86	11.855	11.623	11.922	11.926	11.858	11.935	11.948	12.086	11.91	11.983	11.965	12.07	12.021	11.989	11.99	12.021	11.861	12.126	11.923	11.856	11.98	11.967	11.944	11.941	11.805	11.587	11.666	11.71	11.684	11.852	11.703	11.618	11.742	11.682	11.85	11.803	11.754	11.782	11.757	11.832	11.769	11.768	11.759	11.893	11.82	11.695
CT326.2	11.414	11.484	11.212	11.413	11.591	11.645	11.551	11.518	11.596	11.623	11.518	11.547	11.599	11.583	11.737	11.681	11.615	11.662	11.668	11.641	11.507	11.473	11.518	11.471	11.476	11.403	11.49	11.672	11.745	11.785	11.427	11.359	11.229	11.251	11.547	11.521	11.41	11.377	11.431	11.571	11.499	11.624	11.363	11.492	11.517	11.496	11.61	11.571	11.248
CT327	10.37	10.559	10.466	10.557	10.693	10.564	10.815	11.156	11.03	11.011	10.758	10.839	10.432	10.69	10.905	10.763	10.66	10.685	10.693	10.811	10.713	10.993	11.178	11.121	10.796	11.18	11.147	11.391	11.489	11.424	11.46	11.225	11.219	10.7	11.323	11.223	11.044	11.441	11.493	11.545	11.514	11.526	10.638	10.902	11.101	10.914	11.06	11.207	13.809
CT328	11.196	11.316	11.411	11.078	11.409	11.406	11.377	11.391	11.428	11.036	11.123	11.51	11.286	11.397	11.38	11.511	11.461	11.534	11.571	11.627	11.543	11.265	11.549	11.411	10.998	11.287	11.336	11.936	11.706	11.73	11.321	11.306	11.322	11.281	11.713	11.814	11.705	11.544	11.565	11.609	11.605	11.61	11.197	11.244	11.472	11.317	11.395	11.509	12.515
CT329	10.603	10.609	10.636	10.72	10.906	10.736	10.723	10.96	10.716	10.862	10.838	10.819	10.813	10.725	10.762	10.907	10.978	10.91	11.076	11.002	10.808	11.038	11.536	11.668	11	11.283	11.404	11.31	11.578	11.493	11.026	11.223	11.18	11.045	11.402	11.432	11.554	11.429	11.344	11.525	11.476	11.473	11.2	11.165	11.308	11.174	11.119	11.15	13.419
CT330	11.853	11.751	11.934	11.803	11.701	11.96	11.889	11.848	12.115	12.013	11.988	11.952	11.925	11.924	11.982	11.906	11.818	11.948	12.157	11.802	12.049	11.998	11.885	12.099	12.023	11.979	13.018	11.813	11.682	11.779	11.866	11.768	11.825	11.736	11.851	11.806	12.027	11.926	11.855	11.802	11.871	11.705	11.759	11.829	11.699	11.775	11.849	11.732	11.854
CT331	10.485	10.802	10.623	10.621	10.936	10.686	10.498	10.931	10.6	10.732	10.815	10.549	10.32	10.528	10.486	10.609	10.516	10.417	10.579	10.87	10.564	12.776	12.972	12.784	10.942	11.026	11.111	11.309	11.428	11.313	10.848	11.023	11.037	10.789	11.335	11.262	11.1	11.145	11.093	11.404	11.383	11.304	10.968	10.81	11.231	11.107	11.186	11.33	12.268
CT332	10.735	10.89	10.623	10.985	11.041	10.442	10.571	10.883	10.641	10.755	10.732	10.479	10.811	11.056	10.856	11.012	11.096	10.624	10.89	11.018	10.748	11.192	11.128	11.022	10.998	11.151	11.171	11.538	11.744	11.566	10.927	11.065	11.215	10.869	11.683	11.379	11.23	11.293	11.195	11.495	11.578	11.387	11.046	11.098	11.251	11.264	10.933	11.116	13.267
CT333	11.896	11.905	11.919	11.67	11.825	11.852	12.064	12.002	11.592	11.638	11.875	12.037	11.854	11.996	11.838	11.944	12.066	12.048	12.121	12.18	12.021	12.052	11.781	11.836	11.951	11.941	11.657	11.924	11.939	11.99	11.855	11.847	11.718	11.807	11.864	11.701	11.773	11.784	11.814	11.723	11.828	11.858	11.954	11.971	11.97	11.904	11.929	11.742	11.792
CT334	11.352	11.443	11.421	11.294	11.445	11.255	11.498	11.477	11.545	11.633	11.47	11.536	12.05	11.97	11.871	12.112	12.015	11.915	11.822	11.65	11.791	13.063	12.528	12.325	11.492	11.595	11.463	11.9	12.018	12.032	11.284	11.448	11.505	11.404	11.561	11.554	11.646	11.61	11.646	11.613	11.783	11.629	12.21	12.289	12.25	12.536	12.484	12.574	13.942
CT335	11.988	11.947	11.978	12.075	12.007	12.155	12.053	11.927	12.232	12.115	12.191	12.249	11.972	12.077	12.108	12.188	12.091	12.084	12.109	12.148	12.235	12.148	12.124	12.005	12.048	12.249	12.064	12.375	12.346	12.342	12	11.807	11.924	11.847	11.86	11.88	11.867	11.857	11.856	11.844	11.926	11.836	12.161	12.051	12.033	11.982	12.025	12.064	11.659
CT336	11.166	11.287	11.196	11.32	11.199	11.185	11.452	11.702	11.681	11.636	11.601	11.579	11.579	11.516	11.233	11.393	11.484	11.092	11.333	11.535	11.429	13.477	13.222	13.01	11.708	11.741	11.689	11.891	11.923	11.716	11.598	11.689	11.821	11.57	11.815	11.683	12.976	12.324	12.301	12.125	12.236	12.029	11.828	11.697	11.933	11.851	12.008	11.718	13.436
CT337	11.774	11.773	11.83	11.716	11.887	11.89	11.918	11.774	11.988	12.004	11.895	11.915	11.886	11.888	12.013	11.909	11.939	11.897	11.997	11.948	11.985	12.053	11.883	11.995	11.913	11.757	11.784	12.453	12.23	12.373	11.782	11.672	11.565	11.542	11.682	11.731	11.958	11.832	11.807	11.89	11.76	11.845	11.753	11.711	11.716	11.747	11.915	11.736	12.017
CT338	10.679	10.824	10.725	10.71	10.99	10.782	10.75	10.974	10.926	10.618	10.746	10.694	10.815	10.556	10.68	10.736	10.66	10.676	10.81	10.781	10.581	10.994	10.976	11.147	11.017	11.029	11.073	11.388	11.501	11.515	11.062	11.198	11.06	10.984	11.501	11.516	11.268	11.331	11.256	11.431	11.447	11.373	11.114	11.073	11.338	11.171	11.226	11.221	12.661
CT339	11.398	11.388	11.492	11.513	11.509	11.603	11.597	11.43	11.503	11.167	11.302	11.556	11.962	11.588	11.476	11.976	11.739	11.727	11.776	11.661	11.777	12.058	12.176	11.964	11.742	11.65	11.593	11.861	11.856	11.776	11.571	11.65	11.611	11.726	11.777	11.824	12.032	11.962	12.161	11.814	11.869	11.831	12.011	11.916	11.987	11.797	12.176	12.127	12.214
CT340	10.223	10.561	10.447	10.391	10.751	10.309	10.322	10.771	10.471	10.46	10.402	10.265	10.125	10.235	10.044	10.175	10.336	10.157	10.247	10.671	10.318	10.929	11.107	10.947	10.744	10.935	10.975	11.196	11.399	11.336	10.679	10.905	10.775	10.768	11.313	11.193	10.977	11.089	11.068	11.329	11.42	11.313	10.957	10.782	11.26	11.086	11.037	11.086	12.603
CT341	10.299	10.613	10.536	10.454	10.681	10.347	10.409	10.734	10.481	10.541	10.526	10.519	10.188	10.28	10.397	10.365	10.524	10.532	10.848	11.666	11.446	10.963	11.18	11.107	10.87	11.037	10.932	11.336	11.383	11.363	11.042	11.163	11.161	10.711	11.272	11.121	10.988	11.072	11.104	11.358	11.384	11.346	11.136	11.238	11.485	11.117	11.244	11.316	12.602
CT342	11.945	11.836	12.014	11.957	11.92	12.037	12.034	12.054	12.202	12.055	12.158	12.088	11.986	12.074	12.224	12.126	12.065	12.126	12.178	12.189	12.056	11.839	11.899	11.779	11.771	11.838	11.832	11.634	11.6	11.608	11.683	11.619	11.599	11.621	11.726	11.711	11.753	11.927	11.868	11.779	11.892	11.867	11.819	11.813	11.75	11.817	11.937	11.818	11.637
CT343	10.859	10.858	10.853	11.057	11.093	10.968	10.926	11.042	10.902	11.024	10.967	10.881	11.319	11.263	11.017	11.167	11.148	11.062	11.359	11.278	11.219	11.525	11.614	11.409	11.425	11.329	11.427	11.659	11.726	11.681	11.586	11.551	11.631	11.525	11.773	11.727	11.664	11.468	11.434	11.593	11.626	11.516	11.458	11.212	11.321	11.431	11.372	11.426	11.922
CT344	11.539	11.457	11.44	11.508	11.511	11.556	11.624	11.611	11.547	11.935	11.744	11.688	11.917	11.985	11.93	11.92	11.955	11.806	12.644	13.043	13	11.915	11.899	11.766	11.696	11.964	11.885	11.912	12.066	11.938	11.777	11.851	11.87	12.741	12.7	12.778	12.93	12.951	12.901	12.519	12.585	12.484	12.378	12.651	12.453	12.48	12.994	12.513	12.482
CT345	11.131	11.279	11.076	11.2	11.381	11.036	11.269	11.509	11.45	11.457	11.46	11.243	11.36	11.524	11.46	11.594	11.514	11.538	12.327	11.827	11.849	11.462	11.641	11.538	11.588	11.608	11.6	11.865	12.081	12.026	11.535	11.479	11.376	11.223	11.545	11.407	11.351	11.411	11.336	11.523	11.568	11.407	11.181	11.478	11.567	11.366	11.397	11.437	11.591
CT346	11.096	11.614	11.743	11.74	11.624	11.343	11.315	11.54	11.227	11.516	11.177	11.156	11.606	12.029	12.036	12.048	12.074	12.029	11.475	11.537	11.435	11.392	11.463	11.302	11.146	11.394	11.188	11.553	11.736	11.505	11.112	11.22	11.208	11.21	11.553	11.617	11.244	11.364	11.327	11.5	11.54	11.417	11.179	11.312	11.427	11.322	11.377	11.266	12.283
CT347	11.731	11.71	11.629	11.709	11.595	11.803	11.743	11.75	11.74	11.879	11.992	11.87	11.846	11.75	11.839	11.876	11.897	11.802	11.871	11.851	11.755	11.891	11.671	11.874	11.891	11.683	11.885	11.733	11.842	11.797	11.84	11.779	11.719	11.967	11.866	11.933	12.588	12.359	12.486	12.061	12.045	12.125	11.85	11.783	11.801	11.838	11.898	11.867	11.411
CT348	11.606	11.605	11.521	11.487	11.657	11.581	12.194	12.262	12.424	12.421	12.475	12.52	11.683	11.657	11.654	11.672	11.719	11.74	11.722	11.718	11.647	12.006	11.959	11.926	11.787	11.815	11.738	12.053	11.93	12.233	11.834	11.724	11.903	11.769	11.788	11.74	11.707	11.651	11.917	11.924	11.94	11.816	11.58	11.534	11.736	11.668	11.612	11.694	12.306
CT349	10.457	10.549	10.441	10.55	10.758	10.448	10.526	11.072	10.627	10.862	10.806	10.663	10.524	10.533	10.702	10.695	10.89	10.589	10.808	10.804	10.649	11.051	11.099	11.201	10.958	11.029	11.069	11.277	11.358	11.32	10.9	10.956	11.108	10.915	11.408	11.331	11.099	11.321	11.329	11.447	11.696	11.438	11.076	11.142	11.246	11.277	11.359	11.333	11.918
CT350	10.374	10.686	10.526	10.768	10.769	10.506	10.38	10.936	10.335	10.364	10.418	10.414	10.301	10.54	10.329	10.572	10.691	10.601	10.648	10.797	10.475	10.87	10.763	10.946	10.918	11.051	10.883	11.305	11.486	11.387	10.955	11.115	10.995	10.807	11.396	11.276	11.122	11.16	11.136	11.414	11.494	11.411	10.917	11.224	11.225	11.009	10.869	10.939	13.171
CT351	11.274	11.364	11.164	11.109	11.398	11.248	11.363	11.353	10.814	11.099	10.93	11.217	11.421	11.394	11.162	11.393	11.682	11.475	11.454	11.467	11.163	11.32	11.551	11.375	11.197	11.414	11.41	11.654	11.864	11.906	11.2	11.363	11.319	11.243	11.536	11.456	11.49	11.563	11.551	11.584	11.647	11.737	11.776	11.57	11.631	11.55	11.589	11.479	11.575
CT352	12.062	11.936	11.956	11.77	12.002	12.051	12.073	11.898	11.985	12.162	12.1	12.214	11.937	11.949	11.795	11.931	12.012	11.986	12.151	12.01	12.079	12.179	12.176	12.128	12.277	12.03	12.125	11.926	11.975	12.022	11.831	11.722	11.758	11.803	11.686	11.659	11.752	11.64	11.909	11.766	11.748	11.779	11.983	11.884	11.958	11.962	11.891	11.897	11.842
CT353	11.627	11.579	11.534	11.608	11.472	11.552	11.515	11.564	11.804	11.79	11.889	11.636	11.908	12.02	12.422	12.001	12.507	12.038	11.841	12.174	12.126	11.779	11.749	11.699	11.821	11.817	11.855	12.026	11.961	12.006	11.512	11.603	11.723	11.619	11.744	11.895	11.547	11.56	11.561	11.723	11.719	11.617	11.488	11.526	11.68	11.665	11.64	11.572	11.814
CT354	10.658	10.98	10.869	11.019	11.07	10.612	10.81	11.109	10.7	11.003	11.077	10.961	10.798	10.891	10.722	10.851	10.917	10.789	11.137	11.139	10.972	11.116	11.284	11.229	11.232	11.103	11.196	11.52	11.552	11.466	10.9	11.054	11.077	10.785	11.393	11.269	11.035	11.09	11.104	11.337	11.412	11.333	11.021	11.2	11.372	11.261	11.134	11.252	10.699
CT355	10.082	10.473	10.391	10.271	10.63	10.24	10.132	10.722	10.382	10.555	10.561	10.405	10.096	10.329	10.482	10.345	10.528	10.487	10.467	10.596	10.496	10.679	10.881	10.926	10.767	10.89	10.828	11.235	11.324	11.236	10.67	10.743	10.893	10.67	11.402	11.222	11.123	11.229	11.264	11.44	11.514	11.367	10.98	10.921	11.121	11.127	11.159	11.062	13.1
CT356	10.819	11.028	10.917	10.89	11.006	10.798	10.797	11.147	10.86	11.08	10.86	11.01	10.924	10.94	10.95	10.754	10.898	10.868	10.591	10.955	10.961	11.357	11.545	11.364	10.897	11.269	11.291	11.491	11.637	11.583	11.062	11.212	11.23	10.93	11.426	11.34	11.492	11.509	11.515	11.596	11.524	11.531	11.223	11.221	11.367	11.266	11.344	11.363	12.744
CT357	11.459	11.321	11.173	11.319	11.507	11.533	12.083	12.054	12.022	12.258	12.358	12.301	11.634	11.481	11.527	11.853	11.777	11.552	11.896	11.561	11.652	13.521	12.739	12.904	11.339	11.282	11.193	11.817	11.921	12.073	11.861	11.888	11.897	11.572	11.528	11.614	14.796	12.979	13.278	12.768	13.082	13.01	11.507	11.611	11.644	11.809	11.62	11.573	11.992
CT357R	11.109	11.248	11.282	11.447	11.437	11.083	11.344	11.47	11.085	11.332	11.413	11.347	11.43	11.426	11.359	11.476	11.426	11.356	11.437	11.477	11.483	11.459	11.359	11.191	11.436	11.32	11.29	11.535	11.705	11.708	11.108	11.23	11.209	11.041	11.486	11.362	11.38	11.242	11.462	11.615	11.643	11.628	11.289	11.345	11.505	11.364	11.501	11.525	11.548
CT358	10.608	11.003	10.794	10.837	10.914	10.541	11.569	11.576	11.207	11.39	11.887	11.433	10.755	10.866	10.7	10.762	11.133	10.651	10.985	10.95	10.634	11.454	11.559	11.406	11.503	11.401	11.536	11.441	11.565	11.401	11.037	11.1	11.155	10.883	11.449	11.292	11.477	11.411	11.265	11.49	11.46	11.416	11.245	11.465	11.427	11.44	11.422	11.394	13.128
CT359	10.663	10.712	10.501	10.76	10.976	10.579	10.456	10.812	10.47	10.693	10.765	10.327	10.268	10.637	10.244	10.514	10.694	10.203	10.66	10.849	10.557	11.266	11.337	11.041	10.952	11.153	11.027	11.545	11.694	11.656	11.034	11.122	11.161	10.828	11.392	11.3	11.239	11.048	11.216	11.425	11.562	11.343	11.169	11.101	11.432	11.225	11.136	11.157	12.855
CT360	13.085	12.971	13.107	13.268	12.9	12.768	12.169	12.354	12.405	12.373	12.663	12.377	12.291	12.342	13.697	13.282	12.84	12.736	12.308	12.432	12.481	13.485	14.627	14.31	12.792	12.664	12.619	13.3	13.12	13.413	12.406	12.414	12.37	12.114	12.007	11.995	13.708	16.294	15.882	15.639	15.38	15.263	12.532	12.871	12.582	13.227	13.53	13.005	12.718
CT361	10.448	10.786	10.662	10.759	11.01	10.577	10.596	10.854	10.733	10.655	10.692	10.542	10.5	10.676	10.441	10.784	10.792	10.522	10.484	10.895	10.628	10.802	11.137	10.903	11.104	11.081	11.043	11.261	11.667	11.62	10.814	10.781	10.815	10.709	11.339	11.124	10.866	10.956	11.022	11.311	11.377	11.273	10.833	11.113	11.277	11.068	11.145	11.233	13.784
CT362	11.004	11.165	11.041	11.299	11.253	11.285	11.114	11.454	11.127	11.298	11.43	11.203	11.317	11.397	11.29	11.388	11.387	11.376	11.969	12.115	12.079	11.666	11.671	11.369	11.397	11.5	11.345	12.461	12.945	12.934	12.446	12.829	12.771	11.271	11.548	11.532	11.527	11.525	11.524	11.489	11.663	11.507	11.328	11.351	11.487	11.479	11.602	11.449	12.057
CT363	10.47	10.744	10.556	10.874	10.981	10.411	10.427	11.122	10.425	10.741	10.673	10.59	10.734	10.802	10.573	10.776	10.854	10.412	10.691	10.849	10.641	11.273	11.064	10.825	11.063	11.128	11.092	11.327	11.434	11.223	10.857	10.946	11.102	10.846	11.496	11.254	11.153	11.185	11.158	11.377	11.405	11.317	11.043	11.129	11.282	11.17	11.038	11.116	11.699
CT364	12.594	12.811	13.114	12.563	12.44	12.735	11.197	11.355	11.47	11.455	11.381	11.296	13.003	12.761	13.073	13.047	12.998	12.95	11.392	11.407	11.301	12.149	12.016	12.119	11.447	11.529	11.492	12.181	12.489	12.494	11.467	11.388	11.55	11.572	11.66	11.663	11.898	11.864	11.847	11.827	11.913	11.676	11.619	11.549	11.659	11.572	11.556	11.463	12.385
CT365	11.806	11.808	11.847	11.774	11.849	11.833	11.738	11.875	11.828	11.94	11.99	11.663	11.913	11.825	12.05	11.704	11.633	11.796	11.744	11.84	11.91	11.832	11.909	11.94	11.798	11.914	11.92	11.781	11.812	11.76	11.845	11.866	11.873	11.834	11.861	11.876	12.079	12.096	12.037	11.942	11.816	11.893	12.192	12.012	11.932	12.044	12.097	12.055	11.956
CT366	12.217	12.119	12.22	12.251	12.343	12.28	11.598	11.747	11.799	11.87	11.784	11.607	11.625	11.856	11.653	11.921	11.995	11.741	12.112	12.209	12.082	11.626	11.705	11.482	13.036	12.597	12.498	12.775	12.706	12.744	11.556	11.721	11.712	12.04	11.891	11.922	12.414	12.178	12.043	11.952	12.051	11.855	11.653	11.586	11.672	11.596	11.627	11.534	12.447
CT367	11.323	11.333	11.409	11.37	11.304	11.224	11.251	11.603	11.253	11.481	11.435	11.327	11.34	11.35	11.316	11.406	11.411	11.396	11.355	11.522	11.496	11.744	11.729	11.662	11.633	11.528	11.473	11.813	12.148	12.194	11.547	11.705	11.668	11.322	11.563	11.543	11.789	11.588	11.668	11.637	11.707	11.618	11.5	11.427	11.569	11.469	11.571	11.513	11.937
CT368	11.504	11.546	11.541	11.54	11.623	11.572	11.553	11.593	11.759	11.761	11.642	11.573	11.664	11.674	11.597	11.711	11.682	11.662	11.549	11.766	11.808	11.867	11.739	11.79	11.806	11.664	11.811	11.794	11.884	11.893	11.737	11.716	11.924	11.832	11.905	11.929	11.935	11.92	11.942	11.979	11.897	11.916	11.729	11.68	11.688	11.667	11.592	11.559	11.413
CT369	10.292	10.619	10.497	10.556	10.841	10.516	10.99	11.355	11.315	11.331	11.402	11.365	10.525	10.648	10.878	10.765	10.919	10.871	10.609	10.756	10.74	13.405	13.755	13.802	10.844	11.023	11.104	11.206	11.407	11.366	11.072	11.047	11.108	10.892	11.425	11.351	11.231	11.354	11.363	11.493	11.587	11.477	11.122	11.089	11.289	11.044	11.28	11.155	13.304
CT370	10.828	10.88	10.866	10.838	11.024	10.944	11.373	11.757	11.637	11.759	11.53	11.514	11.351	11.314	11.175	11.48	11.442	11.329	11.325	11.314	11.378	11.337	11.513	11.312	11.384	11.378	11.41	13.417	12.719	12.948	11.385	11.527	11.442	11.483	11.818	11.82	11.398	11.498	11.651	11.579	11.626	11.614	11.545	11.557	11.55	11.426	11.416	11.381	11.858
CT371	10.62	10.971	10.774	11.038	11.06	10.685	10.857	11.333	11.061	10.914	10.991	10.802	11.126	11.169	10.85	10.989	11.023	10.612	10.968	11.022	10.838	11.213	11.211	10.944	11.023	11.104	11.18	11.4	11.464	11.339	10.956	10.89	11.14	10.824	11.492	11.302	11.037	11.198	11.201	11.496	11.494	11.372	10.968	11.005	11.101	11.26	10.924	11.146	11.578
CT372	10.975	10.914	10.93	10.956	11.124	11.187	11.12	11.281	11.237	11.206	11.113	11.164	11.021	11.111	11.191	11.146	11.222	11.28	11.317	11.296	11.128	11.307	11.357	11.252	11.265	11.341	11.305	11.6	11.687	11.643	11.235	11.305	11.293	11.15	11.443	11.409	11.386	11.647	11.561	11.611	11.62	11.547	11.422	11.322	11.498	11.579	11.611	11.348	14.273
CT373	10.699	10.933	10.914	10.887	11.176	11.047	11.124	11.342	11.343	11.326	11.17	11.055	11.065	11.029	11.237	11.196	11.285	11.203	11.224	11.341	11.037	11.396	11.45	11.453	11.301	11.297	11.382	11.484	11.447	11.435	11.351	11.352	11.401	11.468	11.738	11.743	11.653	11.741	11.709	11.685	11.694	11.608	11.3	11.329	11.424	11.385	11.45	11.56	11.733
CT374	10.269	10.714	10.278	10.364	10.856	10.214	10.337	10.696	10.451	10.496	10.563	10.367	10.22	10.297	10.14	10.348	10.468	10.343	10.49	10.581	10.416	10.808	10.736	10.761	10.743	10.855	10.775	11.18	11.308	11.105	10.738	10.827	10.897	10.695	11.292	11.212	10.98	11.027	11.094	11.308	11.36	11.315	10.842	10.899	11.255	11.068	11.048	11.191	13.242
CT375	10.077	11.109	10.325	10.42	10.717	10.351	10.296	10.721	10.442	10.472	10.557	10.298	10.267	10.372	10.396	10.559	10.58	10.473	10.436	10.632	10.387	10.84	10.858	10.853	10.668	10.83	10.93	11.201	11.256	11.083	10.684	10.729	10.705	10.626	11.308	11.142	10.914	10.986	10.965	11.307	11.339	11.292	10.738	10.934	11.274	11.039	11.053	11.107	11.884
CT376	10.212	10.496	10.399	10.458	10.778	10.331	10.278	10.817	10.477	10.41	10.468	10.273	10.21	10.353	10.179	10.34	10.519	10.361	10.475	10.658	10.384	10.754	10.976	10.759	10.729	10.815	10.999	11.274	11.342	11.322	10.719	10.84	10.865	10.587	11.347	11.228	11.008	11.002	11.065	11.323	11.417	11.317	10.971	10.957	11.251	11.013	11.057	11.035	13.098
CT377	11.173	11.229	11.359	11.087	11.426	11.373	11.262	11.384	11.484	11.341	11.437	11.363	11.31	11.317	11.476	11.394	11.432	11.386	11.511	11.514	11.357	11.554	11.633	11.562	11.279	11.269	11.188	11.505	11.571	11.51	11.021	11.113	11.277	11.136	11.463	11.393	11.632	11.767	11.738	11.557	11.756	11.709	11.132	11.234	11.355	11.411	11.638	11.557	11.349
CT378	11.584	11.572	11.499	11.53	11.465	11.422	11.306	11.511	11.007	11.321	11.25	11.231	11.38	11.53	11.459	11.564	11.707	11.424	11.403	11.514	11.186	11.612	11.631	11.453	11.616	11.695	11.944	11.539	11.82	11.689	11.47	11.415	11.585	11.572	11.881	11.864	11.711	11.55	11.629	11.638	11.666	11.601	11.601	11.526	11.668	11.676	11.497	11.513	12.758
CT379	11.166	11.541	11.24	11.334	11.342	11.46	11.492	11.549	11.574	11.285	11.195	11.74	11.447	11.539	11.673	11.699	11.548	11.681	11.54	11.327	11.261	11.404	11.478	11.525	11.306	11.444	11.505	11.629	11.649	11.62	11.386	11.376	11.36	11.318	11.571	11.542	11.426	11.589	11.587	11.584	11.601	11.629	11.425	11.542	11.521	11.421	11.575	11.621	12.203
CT380	11.253	11.482	11.59	11.442	11.55	11.736	11.512	11.574	11.588	11.676	11.602	11.479	11.642	11.668	11.622	11.652	11.566	11.613	11.442	11.231	11.084	11.435	11.453	11.408	11.198	11.331	11.206	11.422	11.637	11.614	11.216	11.308	11.368	11.193	11.536	11.555	11.355	11.382	11.388	11.528	11.59	11.471	11.285	11.231	11.446	11.509	11.425	11.555	12.25
CT381	11.95	11.843	11.936	11.836	11.783	11.846	11.788	11.732	11.976	11.876	11.559	11.749	11.78	11.796	11.558	11.596	11.681	11.534	11.557	12.139	12.728	11.855	12.041	12.396	11.468	12.991	15.102	12.857	13.327	14.341	11.521	11.671	12.21	11.462	11.784	11.892	14.258	14.349	14.223	13.842	13.989	13.654	11.961	12.096	12.085	11.932	12.346	11.718	11.672
CT382	11.096	11.21	10.913	11.117	11.18	11.202	11.007	11.39	11.14	11.364	11.215	11.054	11.28	11.437	11.453	11.705	11.526	11.402	11.287	11.258	10.951	11.156	11.083	11.171	11.068	11.118	11.152	11.376	11.539	11.391	11.059	11.024	11.053	10.984	11.379	11.276	11.977	12.11	12.296	11.941	11.951	12.147	11.59	12.128	12.154	12.109	12.326	12.218	10.998
CT382.1	10.897	10.999	10.867	10.914	11.133	10.842	10.65	11.148	10.83	10.717	10.837	10.706	10.519	10.596	10.597	10.755	10.776	10.778	10.919	10.913	10.819	11.137	11.257	11.115	10.935	11.039	11.011	11.897	12.005	12.207	10.802	11.002	10.828	10.748	11.317	11.286	11.028	11.082	11.139	11.39	11.445	11.409	11.016	11.155	11.299	11.17	11.097	11.185	11.436
CT383	10.791	10.959	10.989	11.055	11.158	11.357	11.16	11.132	11.151	11.171	11.244	11.215	11.497	11.328	11.377	11.522	11.346	11.45	11.394	11.695	11.529	11.321	11.512	11.451	11.281	11.393	11.444	11.532	12.555	12.314	11.325	11.31	11.355	11.166	11.478	11.451	11.347	11.381	11.402	11.414	11.536	11.561	11.667	11.421	11.594	11.333	11.43	11.42	12.763
CT384	13.646	13.493	13.538	13.716	13.843	13.708	11.845	11.996	11.87	12.125	12.158	11.884	11.932	12.337	12.078	12.357	12.548	12.341	12.821	13.101	13.123	12.232	12.268	12.08	13.601	13.806	13.664	14.213	14.339	14.389	11.861	12.106	12.197	13.011	12.524	12.682	13.856	13.615	13.415	12.958	13.018	12.873	12.626	12.035	11.895	11.905	11.88	11.715	12.066
CT385	11.857	12.034	11.936	11.892	11.836	11.924	11.994	12.052	12.075	12.195	12.046	11.959	11.895	11.951	11.904	11.973	12.033	12.048	12.07	12.09	12.187	12.157	12.286	12.149	11.991	12.011	11.949	12.199	12.17	12.384	11.897	11.746	11.893	11.847	11.854	11.858	11.807	11.737	11.794	11.755	11.831	11.787	11.69	11.858	11.745	11.907	11.862	11.86	11.472
CT386	11.236	11.413	11.168	11.233	11.281	11.239	11.349	11.586	11.109	11.466	11.412	11.303	11.409	11.432	11.367	11.402	11.495	11.259	11.436	11.362	11.299	11.528	11.538	11.347	11.438	11.268	11.497	11.54	11.711	11.71	11.235	11.285	11.597	11.075	11.556	11.468	11.771	11.54	11.62	11.645	11.655	11.647	11.296	11.403	11.484	11.42	11.398	11.369	11.066
CT387	10.586	10.841	10.646	10.859	11.02	10.767	10.744	10.986	10.929	10.684	10.675	10.674	10.965	10.974	11.025	11.031	10.943	10.887	10.665	10.861	10.791	10.992	11.104	11.244	10.906	11.246	11.159	11.281	11.341	11.318	10.855	11.07	11.065	10.92	11.418	11.305	11.182	11.231	11.334	11.42	11.549	11.437	11.32	11.252	11.288	11.353	11.276	11.205	13.024
CT388	11.135	11.2	11.245	11.342	11.573	11.194	11.254	11.367	11.48	11.393	11.339	11.364	11.661	11.693	11.93	11.801	12.17	12.001	11.616	11.749	11.631	11.748	11.843	11.713	11.495	11.631	11.674	11.794	11.707	11.751	11.596	11.666	11.591	11.485	11.659	11.637	11.911	11.978	11.996	11.791	11.851	11.924	11.243	11.299	11.466	11.345	11.449	11.479	12.389
CT389	10.579	11.311	10.651	10.895	11.067	10.875	10.777	11.11	10.774	10.948	10.997	10.961	10.884	11.073	11.151	11.217	11.059	11.016	11.129	11.037	10.92	11.128	11.039	11.147	11.019	11.047	11.19	11.41	11.414	11.251	10.935	11.027	10.896	10.813	11.34	11.248	11.049	11.122	11.065	11.36	11.331	11.391	10.896	10.932	11.187	11.15	11.183	11.23	12.509
CT390	11.376	11.401	11.424	11.393	11.368	11.39	11.454	11.637	11.663	11.537	11.606	11.463	11.658	11.805	11.748	11.734	11.728	11.551	11.675	11.515	11.435	11.465	11.665	11.517	11.436	11.561	11.493	11.797	11.914	11.827	11.451	11.552	11.56	11.368	11.657	11.605	11.53	11.496	11.509	11.6	11.699	11.547	11.429	11.378	11.529	11.617	11.511	11.415	12.273
CT391	10.913	11.028	11.129	11.157	11.324	11.157	11.137	11.435	11.225	11.32	11.239	11.29	11.259	11.604	11.753	11.378	11.412	11.386	11.304	11.3	11.345	11.88	12.081	11.972	11.432	11.476	11.535	12.77	12.56	12.399	11.363	11.498	11.694	11.474	11.727	11.704	11.699	11.886	11.834	11.844	11.837	11.797	11.674	11.547	11.6	11.515	11.625	11.716	12.119
CT392	11.416	11.51	11.455	11.417	11.521	11.472	12.798	12.8	13.021	12.884	13.137	12.916	11.489	11.578	11.708	11.521	11.451	11.555	11.753	11.923	11.809	12.767	12.742	13.194	12.219	12.317	12.462	13.032	13.818	13.928	12.074	12.141	12.318	11.336	11.62	11.734	14.463	13.311	13.11	12.679	12.631	12.513	13.434	13.012	12.748	12.706	13.285	13.007	14.21
CT393	11.423	11.478	11.504	11.41	11.827	11.579	11.46	11.603	11.631	11.739	11.685	11.534	11.718	11.666	11.928	11.738	11.818	11.764	11.688	11.766	11.628	11.837	11.759	11.701	11.486	11.536	11.501	11.523	11.698	11.505	11.405	11.537	11.578	11.46	11.635	11.587	11.55	11.665	11.659	11.584	11.662	11.652	11.878	11.684	11.628	11.708	11.803	11.816	11.787
CT394	11.448	11.524	11.38	11.361	11.422	11.48	11.469	11.676	11.733	11.876	11.821	11.716	11.505	11.625	11.489	11.656	11.707	11.42	11.51	11.55	11.517	11.811	11.648	11.441	11.352	11.448	11.365	12.702	13.409	12.832	11.357	11.479	11.455	11.314	11.681	11.68	11.485	11.623	11.484	11.608	11.757	11.487	11.418	12.326	12.056	11.885	12.231	12.012	12.207
CT395	11.723	11.672	11.638	11.586	11.63	11.688	11.869	11.8	11.509	11.798	11.817	11.781	11.826	11.866	11.739	11.944	12.019	11.899	12.105	12.036	11.979	12.424	11.924	12.268	11.986	12.012	12.227	13.274	14.658	14.635	12.259	12.132	12.262	11.481	11.79	11.604	12.993	12.752	12.706	12.316	12.518	12.319	11.955	11.884	11.819	11.887	11.763	11.724	11.393
CT396	12.017	12.194	12.163	12.24	12.13	12.225	12.031	11.989	12.23	12.179	12.193	12.103	12.197	12.362	12.309	12.254	12.176	12.099	12.032	12.049	11.939	11.818	11.91	11.799	11.713	11.844	11.98	12.191	12.505	12.218	11.758	11.777	11.88	11.926	11.836	11.941	12.763	12.417	12.246	12.205	12.27	12.12	12.049	11.96	11.937	11.904	11.982	11.899	11.653
CT397	11.864	11.852	11.883	11.683	11.655	11.895	11.898	11.914	11.811	11.848	11.971	12.067	11.785	11.866	11.848	11.951	11.986	11.796	11.887	11.931	11.823	11.757	11.768	11.83	11.762	11.765	11.697	11.843	11.966	11.921	11.692	11.748	11.701	11.709	11.763	11.722	11.975	12.008	11.914	11.903	11.873	11.942	12.065	12.109	11.968	12.034	12.045	12.002	11.7
CT398	11.581	11.482	11.538	11.566	11.607	11.69	11.958	11.751	12.054	12.004	11.929	12.072	11.903	11.813	11.93	11.957	11.904	11.979	13.795	13.384	13.751	11.891	11.936	11.949	11.948	12.135	11.988	12.318	12.029	12.286	12.555	12.258	12.403	12.259	12.086	12.185	12.655	12.486	12.458	12.06	12.267	12.105	14.285	14.094	14.126	14.067	14.318	14.096	12.416
CT399	10.934	11.218	10.897	10.873	11.004	10.732	11.162	11.381	10.915	11.075	11.094	11.186	11.195	11.253	11.05	11.282	11.427	11.382	11.277	11.402	11.116	11.473	11.196	11.488	11.329	11.3	11.262	11.574	11.858	11.713	11.533	11.706	11.604	11.42	11.732	11.575	11.428	11.386	11.477	11.503	11.54	11.42	11.375	11.471	11.399	11.401	11.277	11.319	11.58
CT400	11.96	11.982	12.04	12.042	12.048	12.165	12.265	12.143	12.276	12.346	12.343	12.252	12.138	12.149	12.247	12.12	12.198	12.216	12.261	12.19	12.225	12.113	12.09	12.228	11.869	12	11.941	12.068	12.139	12.369	12.05	12.141	12.191	11.999	11.911	11.922	12.189	12.4	12.235	12.008	12.179	11.962	12.119	11.966	11.906	12.028	12.11	12.061	12.043
CT401	11.219	11.293	11.311	11.458	11.491	11.22	11.24	11.466	11.594	11.6	11.513	11.495	11.653	11.625	11.419	11.548	11.439	11.203	11.316	11.642	11.431	11.613	11.571	11.438	11.467	11.529	11.577	12.087	12.228	12.228	11.481	11.564	11.608	11.398	11.694	11.61	11.613	11.462	11.626	11.662	11.782	11.673	11.486	11.512	11.612	11.567	11.436	11.467	12.263
CT402	11.93	11.899	11.929	11.746	11.884	12.005	12.057	12.031	12.09	12.155	12.255	12.207	11.926	11.814	11.849	12.051	12.063	11.998	11.881	11.843	11.743	11.845	11.831	11.766	11.79	11.87	11.717	11.788	11.873	11.948	11.822	11.785	11.77	11.799	11.796	11.761	11.863	11.953	11.88	11.751	11.752	11.861	12.083	11.971	11.889	11.934	11.997	11.981	11.863
CT403	11.719	11.672	11.733	11.758	11.794	11.756	11.731	11.803	11.805	11.956	11.894	11.831	11.857	11.895	11.76	11.795	11.657	11.531	11.584	11.666	11.513	11.573	11.702	11.491	11.497	11.654	11.569	12.555	13.025	12.869	11.452	11.575	11.479	11.376	11.626	11.642	11.483	11.539	11.515	11.6	11.764	11.559	12.204	11.849	11.785	11.915	12.464	11.774	11.532
CT404	11.26	11.356	11.413	11.333	11.442	11.263	11.528	11.569	11.478	11.385	11.476	11.435	11.4	11.594	11.474	11.414	11.543	11.427	11.319	11.287	11.19	11.396	11.563	11.349	11.249	11.391	11.344	11.609	11.71	11.68	11.213	11.318	11.385	11.106	11.522	11.465	11.427	11.389	11.517	11.604	11.662	11.51	11.454	11.45	11.58	11.537	11.496	11.388	11.876
CT405	11.144	11.228	11.285	11.237	11.293	11.411	11.252	11.541	11.47	11.473	11.32	11.301	11.478	11.423	11.385	11.494	11.498	11.512	11.499	11.519	11.417	11.532	11.497	11.63	11.498	11.632	11.677	11.521	11.581	11.518	11.631	11.575	11.58	11.433	11.559	11.532	11.495	11.507	11.359	11.53	11.562	11.568	11.496	11.365	11.462	11.423	11.507	11.575	12.152
CT406	11.045	11.438	11.291	11.282	11.473	11.194	11.59	11.772	11.85	11.98	11.854	11.735	11.496	11.46	11.431	11.461	11.502	11.368	11.838	11.774	11.871	11.718	11.89	11.537	11.603	11.693	11.625	13.359	13.365	14.357	11.492	11.49	11.637	12.618	12.566	12.84	11.824	11.901	11.823	11.807	11.934	11.88	11.622	11.675	11.559	11.659	11.584	11.498	11.19
CT407	11.933	12.133	12.037	12.127	11.91	12	12.148	12.073	12.251	12.125	12.128	11.976	12.07	12.178	12.102	12.113	12.244	12.124	12.22	12.206	12.301	12.158	12.179	12.145	12.067	12.192	12.258	12.026	12.203	13.252	11.824	12.043	11.894	11.891	11.877	11.806	11.749	11.788	11.75	11.786	11.841	11.745	11.814	11.833	11.842	11.855	11.768	11.591	11.483
CT408	11.862	12.285	12.089	11.907	12.54	12.172	11.549	11.597	11.725	11.661	11.717	11.815	11.79	11.909	11.924	11.729	11.739	11.629	11.577	11.65	11.643	12.044	12.397	12.403	11.764	12.084	13.264	12.295	12.273	13.109	11.578	11.714	11.742	11.889	12.29	12.297	11.796	11.703	11.634	11.726	11.695	11.661	11.767	12.065	11.681	11.794	11.859	11.741	11.61
CT409	12.848	12.965	12.916	12.84	13.048	13.178	12.198	11.997	12.22	12.32	12.526	12.482	12.538	12.61	12.804	12.693	12.76	12.88	12.791	12.699	12.881	12.617	12.535	12.58	13.325	13.172	13.528	13.76	13.682	14.036	12.224	12.306	11.943	12.582	12.171	12.391	12.968	12.752	12.701	12.366	12.292	12.348	12.698	12.439	12.2	12.482	12.688	12.404	12.328
CT410	10.65	10.723	10.602	10.636	10.998	10.769	10.992	11.039	10.877	10.83	10.786	11.136	10.794	10.842	10.99	10.924	10.63	10.674	11.035	10.82	10.771	11.488	11.169	11.041	10.892	11.081	11.172	11.514	11.686	11.535	10.951	11.07	11.107	10.877	11.363	11.313	11.275	11.29	11.459	11.451	11.537	11.506	11.151	11.294	11.373	11.183	11.351	11.33	11.926
CT411	11.844	12.074	12.12	12.011	12.07	12.132	11.85	11.702	11.946	12.024	11.987	11.918	12.528	12.465	12.487	12.572	12.423	12.409	12.082	12.139	12.139	12.705	12.93	12.576	11.918	12.029	11.938	12.186	12.079	12.198	12.105	12.159	12.278	11.957	12.271	13.232	12.649	12.337	12.405	12.269	12.157	12.18	12.449	11.976	11.967	12.147	12.238	12.19	12.675
CT412	11.262	11.582	11.36	11.151	11.578	11.516	11.385	11.356	11.251	11.387	11.271	11.285	11.267	11.303	11.424	11.381	11.284	11.388	11.416	11.344	11.011	11.523	11.515	11.63	11.456	11.465	11.478	11.538	11.577	11.455	11.51	11.419	11.3	11.431	11.658	11.656	11.698	11.885	11.588	11.78	11.725	11.811	11.704	11.464	11.601	11.615	11.632	11.618	13.156
CT413	10.954	11.116	10.981	11.056	11.159	11.011	11.015	11.382	11.151	11.202	11.121	11.214	10.974	11.14	11.254	11.085	11.102	11.274	11.086	11.461	11.272	12.1	12.468	13.092	11.143	11.244	11.401	11.54	11.632	11.655	11.075	11.236	11.203	13.522	13.116	13.668	13.094	13.341	13.597	12.876	12.886	12.762	11.351	11.245	11.551	11.344	11.513	11.404	13.299
CT414	11.837	11.845	11.802	11.892	11.862	11.985	12.051	11.972	11.938	11.975	12.048	11.892	12.045	12.037	11.935	12.131	12.23	12.007	11.974	12.096	12.15	12.018	12.105	12.028	12.036	12.099	12.014	11.985	11.93	11.964	11.762	11.893	11.72	11.823	11.975	11.83	11.667	11.718	11.828	11.78	11.899	11.734	11.99	11.844	11.846	11.841	11.843	11.726	11.704
CT415	10.47	10.556	10.451	10.43	10.881	10.403	10.751	10.83	10.531	10.63	10.515	10.815	10.471	10.454	10.199	10.669	10.446	10.453	10.97	10.997	10.771	10.83	11.148	10.96	10.83	11.009	11.078	11.156	11.389	11.327	10.809	10.98	10.912	10.783	11.313	11.212	10.953	11.34	11.315	11.637	11.546	11.467	11.02	11.056	11.248	10.902	10.97	11.073	12.874
CT416	11.207	11.374	11.241	11.252	11.4	11.19	11.117	11.369	11.463	11.523	11.446	11.216	11.648	11.564	11.443	11.559	11.631	11.389	11.687	11.619	11.519	11.726	11.763	11.774	11.501	11.623	11.542	11.862	11.72	11.622	11.715	11.717	11.754	11.592	11.832	11.815	12.13	11.969	11.799	11.876	11.903	11.695	12.053	11.706	11.701	11.686	11.689	11.561	11.393
CT417	11.069	10.978	11.011	10.97	11.122	11.3	11.121	11.13	11.133	11.344	11.088	11.272	11.197	11.321	11.425	11.325	11.306	11.351	11.454	11.296	11.282	11.302	11.454	11.474	11.187	11.283	11.181	11.769	11.91	11.94	11.075	11.213	11.278	11.098	11.55	11.547	11.342	11.596	11.485	11.515	11.51	11.478	11.327	11.437	11.436	11.358	11.449	11.543	12.422
CT418	11.79	11.781	11.732	11.709	11.669	11.835	12.445	12.428	12.698	13.039	13.258	12.807	11.869	11.943	11.863	11.917	11.931	11.697	11.802	11.824	11.916	13.59	13.737	13.194	12.991	12.331	12.392	12.155	12.414	13.395	11.417	11.486	11.487	11.508	11.796	11.968	11.619	11.583	11.604	11.801	11.799	11.697	13.872	14.793	14.454	14.565	14.96	14.82	11.582
CT419	11.993	11.865	12.122	11.981	11.79	11.986	11.987	11.922	12.116	12.097	11.858	12.004	12.016	12.024	12	12.03	12.039	11.953	12.096	12.047	11.744	11.845	11.838	11.746	11.734	11.725	11.74	11.823	11.764	11.671	11.726	11.525	11.733	11.674	11.797	11.756	12.427	12.518	12.405	12.725	12.583	12.473	11.847	11.832	11.723	11.86	11.684	11.743	11.817
CT420	11.966	11.928	11.917	11.96	11.949	12.017	11.846	11.867	11.991	12.168	12.017	11.984	11.928	11.928	11.934	12.027	12.11	11.932	12.01	11.906	12.039	11.957	11.974	11.83	11.825	11.588	11.661	12.186	12.254	12.02	11.48	11.634	11.72	11.429	11.63	11.576	11.78	11.762	11.721	11.722	11.796	11.637	11.69	11.815	11.74	11.846	11.868	11.867	11.217
CT421	10.733	11.043	10.994	11.096	11.093	10.944	10.824	11.158	10.832	11.307	11.146	11.019	10.859	10.91	10.812	11.037	10.913	11.102	11.114	11.293	11.09	11.175	11.345	11.19	11.419	11.132	11.126	11.602	11.811	11.833	11.208	11.281	11.274	11.348	11.548	11.441	12.067	11.537	11.521	11.628	11.659	11.572	11.362	11.362	11.514	11.282	11.426	11.306	12.323
CT421.1	11.849	11.829	11.936	11.907	11.887	11.897	11.843	11.919	11.993	12.079	12.006	12.022	11.897	11.816	11.996	11.942	11.905	11.926	11.989	11.708	11.753	11.646	11.698	11.709	11.631	11.635	11.579	11.546	11.626	11.619	11.479	11.541	11.677	11.666	11.784	11.741	11.723	11.869	11.902	11.693	11.884	11.762	11.697	11.766	11.694	11.694	11.891	11.852	11.999
CT421.2	12.11	12.134	12.165	12.073	12.048	12.235	12.181	12.101	12.122	11.978	12.152	12.036	11.959	11.905	11.824	11.838	11.915	11.768	11.697	11.842	11.874	11.863	11.799	11.715	11.764	11.776	11.69	11.956	11.862	11.891	11.734	11.685	11.827	11.697	11.832	11.877	11.77	11.796	11.763	11.903	11.894	11.791	11.728	11.746	11.797	11.843	11.758	11.763	11.566
CT422	11.464	11.517	11.372	11.407	11.509	11.486	11.73	11.828	11.852	11.572	11.698	11.667	11.654	11.808	11.722	11.916	11.884	11.967	11.683	11.715	11.746	11.72	11.703	11.651	11.637	11.67	11.52	11.648	11.84	11.784	11.824	12.141	12.278	11.719	11.851	11.776	11.888	11.84	11.952	11.924	11.838	12.016	12.031	11.949	11.858	11.818	11.882	11.693	11.78
CT423	10.675	10.917	10.845	10.989	11.11	10.786	10.902	11.08	10.934	11.037	10.939	10.753	10.951	10.976	10.819	11.012	11.124	11.128	11.155	11.233	11.016	11.129	11.376	11.21	11.057	11.319	11.289	11.765	12.307	12.22	11.194	11.255	11.257	11.165	11.601	11.597	11.529	11.605	11.742	11.65	11.784	11.698	11.237	11.342	11.432	11.334	11.245	11.12	13.967
CT424	11.918	11.672	11.852	11.935	11.691	12.062	11.951	11.924	12.089	12.061	11.942	11.877	12.021	12.018	11.934	12.148	12.064	11.77	12.177	12.136	12.315	12.196	12.234	12.063	12.119	11.968	12.072	12.618	12.691	12.762	12.119	12.036	12.205	12.149	12.144	12.036	12.145	12.11	11.976	11.943	11.934	11.803	11.869	11.8	11.783	11.851	11.768	11.781	11.849
CT425	11.437	11.435	11.375	11.429	11.492	11.558	11.645	11.805	11.414	11.424	11.398	11.637	11.662	11.76	11.821	11.819	11.72	11.727	11.789	11.8	11.611	11.776	11.668	11.629	11.868	11.922	11.783	11.838	11.747	11.824	11.929	11.885	11.875	12.013	11.928	11.835	11.814	11.778	11.87	11.821	11.735	11.801	11.996	11.854	11.94	11.791	11.983	11.941	11.846
CT426	10.226	10.474	10.447	10.42	10.788	10.454	10.389	10.789	10.437	10.309	10.369	10.439	10.188	10.461	10.21	10.435	10.451	10.47	10.964	11.191	11.057	10.751	10.921	10.841	10.886	10.964	10.803	11.342	11.602	11.547	10.82	10.935	10.879	10.689	11.387	11.296	11.887	11.759	11.924	11.846	11.86	11.874	10.8	11.039	11.251	10.972	10.941	10.962	15.223
CT427	10.165	10.375	10.173	10.185	10.603	10.421	10.209	10.664	10.203	10.222	10.175	10.285	10.123	10.247	10.217	10.294	10.475	10.334	10.316	10.635	10.308	10.692	10.826	10.831	10.574	10.798	10.953	11.243	11.177	11.292	10.47	10.748	10.706	10.353	11.271	11.03	10.651	10.848	10.851	11.237	11.36	11.313	10.713	10.894	11.219	10.859	10.863	10.93	12.362
CT428	10.938	11.162	10.985	11.02	11.084	10.815	11.033	11.176	11.106	11.179	11.194	11.157	11.184	11.024	10.976	11.293	11.319	11.279	11.292	11.229	11.245	11.411	11.578	11.42	11.283	11.336	11.408	11.556	11.66	11.741	11.315	11.401	11.318	11.383	11.704	11.65	11.565	11.946	11.71	11.702	11.829	11.721	11.236	11.329	11.435	11.413	11.246	11.089	11.776
CT429	11.092	11.397	11.273	10.97	11.246	11.373	11.49	11.671	11.093	11.257	11.424	11.61	11.281	11.481	11.236	11.4	11.514	11.609	11.397	11.584	11.343	13.19	12.335	12.314	11.575	11.958	11.827	12.341	12.448	12.637	11.732	11.901	11.923	11.771	11.962	11.849	11.852	11.852	11.862	11.649	11.611	11.834	11.756	11.926	11.863	11.805	12.162	11.614	12.572
CT430	11.331	11.371	11.237	11.247	11.295	11.214	11.534	11.635	11.111	11.246	11.291	11.472	11.439	11.486	11.341	11.599	11.626	11.568	11.63	11.606	11.336	11.504	11.398	11.381	11.428	11.461	11.519	11.626	11.844	11.849	11.523	11.502	11.39	11.238	11.538	11.49	11.408	11.443	11.581	11.655	11.585	11.631	11.565	11.644	11.564	11.486	11.478	11.489	11.176
CT431	10.907	11.086	11.042	11.159	11.088	10.914	10.935	11.362	10.817	10.782	10.923	11.115	11.195	11.126	10.89	11.194	11.285	11.371	11.152	11.388	11.099	11.315	11.436	11.352	11.436	11.372	11.51	11.694	11.819	11.832	11.537	11.565	11.428	11.118	11.522	11.487	11.604	11.514	11.534	11.611	11.581	11.682	11.395	11.449	11.53	11.34	11.133	11.31	11.348
CT432	13.129	13.082	13.12	13.213	13.344	13.264	11.762	11.996	11.927	12.061	12.035	11.737	11.801	12.156	11.953	12.201	12.28	12.279	12.578	12.879	12.885	11.796	11.899	11.701	13.122	13.392	13.254	13.795	13.782	13.885	11.72	11.828	11.818	12.679	12.232	12.325	13.199	12.889	12.757	12.359	12.552	12.422	11.984	11.617	11.567	11.581	11.573	11.55	13.227
CT433	11.882	11.865	11.827	11.772	11.757	11.785	11.993	11.868	12.049	11.803	12.153	12.127	11.828	11.919	12.107	12.057	12.034	11.996	12.047	11.953	12.044	12.089	11.97	11.936	12.087	12.087	11.917	11.951	11.932	11.868	11.861	11.777	11.798	11.753	11.756	11.74	11.865	11.759	11.78	11.784	11.807	11.806	11.683	11.78	11.769	11.816	11.73	11.849	11.67
CT434	11.477	11.52	11.237	11.453	11.568	11.626	11.66	11.6	11.81	11.803	11.867	11.806	11.723	11.64	11.76	11.816	11.83	11.765	11.75	11.712	11.537	11.81	11.7	11.8	11.872	11.707	11.976	11.854	11.819	11.784	11.766	11.609	11.667	11.575	11.608	11.523	11.952	11.752	11.759	11.729	11.628	11.832	11.532	11.545	11.617	11.658	11.726	11.69	11.985
CT435	10.681	10.682	10.708	10.695	10.917	10.856	10.782	11.027	10.77	10.837	10.75	11.057	10.893	10.928	10.688	11.063	11.023	11.039	11.006	10.961	10.889	11.144	11.287	11.084	11.021	11.159	11.262	11.397	11.53	11.648	11.181	11.341	11.148	11.186	11.514	11.461	11.222	11.242	11.489	11.492	11.444	11.505	11.182	11.193	11.295	11.143	11.058	11.22	12.477
CT436	12.03	12.028	11.961	12.11	11.997	12.198	11.967	12.024	12.125	12.186	12.13	12.129	12.037	12.174	12.151	12.121	12.141	12.066	12.002	11.883	11.846	11.805	11.854	11.73	11.634	11.702	11.618	11.924	11.833	11.871	11.598	11.698	11.771	11.593	11.771	11.829	11.777	11.857	11.812	11.756	11.832	11.773	11.786	11.722	11.783	11.814	11.795	11.731	12.012
CT437	10.564	10.747	10.616	10.864	11.108	10.669	10.6	10.933	10.672	10.763	10.739	10.761	10.766	10.767	10.695	10.835	10.972	10.649	10.868	11.028	10.854	11.038	11.284	11.174	11.061	11.325	11.396	11.361	11.424	11.457	11.054	11.121	11.012	10.978	11.413	11.409	11.395	11.453	11.376	11.445	11.853	11.567	11.363	11.435	11.586	11.261	11.374	11.344	12.757
CT438	11.923	11.888	11.823	11.832	11.836	11.836	11.878	11.879	11.946	12.069	12.008	11.873	12.024	12.112	11.918	12.082	12.126	11.862	11.982	12.037	12.066	12.041	12.047	11.95	11.997	12.041	11.92	12.099	11.994	11.896	12.132	11.985	12.105	12.099	12.08	11.997	12.005	11.976	12.003	11.953	11.965	11.661	12.011	11.769	11.871	11.983	11.847	11.83	11.728
CT439	12.11	12.004	12.137	12.098	12.124	12.14	12.088	12.164	11.981	12.334	12.121	12.169	12.041	12.168	12.14	12.261	12.194	12.207	12.266	12.228	12.482	12.194	12.361	12.242	12.234	12.381	12.121	12.16	12.173	12.223	11.94	11.94	11.771	11.805	11.81	11.834	11.9	11.888	11.938	11.797	11.819	11.831	11.841	11.912	11.844	12.005	11.924	11.973	11.832
CT440	11.159	11.328	11.216	11.379	11.359	11.292	11.483	11.571	11.562	11.608	11.617	11.47	11.524	11.558	11.466	11.598	11.615	11.646	11.496	11.45	11.329	11.578	11.613	11.476	11.171	11.391	11.345	12.279	12.382	12.389	11.191	11.503	11.438	11.19	11.528	11.471	12.858	11.809	11.9	11.831	12.237	12.056	11.344	11.45	11.623	11.515	11.504	11.362	12.077
CT441	11.544	11.411	11.441	11.534	11.614	11.494	11.218	11.446	11.402	11.483	11.471	10.981	11.579	11.286	11.618	11.337	11.114	11.281	11.244	11.255	11.138	11.331	11.36	11.39	11.238	11.313	11.316	11.496	11.605	11.552	11.162	11.299	11.363	11.171	11.501	11.435	12.331	12.201	12.117	11.877	12.133	11.911	11.537	11.435	11.532	11.585	11.626	11.693	12.393
CT442	11.271	11.485	11.502	11.396	11.302	11.332	11.919	12.185	12.159	12.263	12.393	12.193	11.215	11.395	11.127	11.381	11.404	11.102	15.212	13.806	13.69	13.387	12.872	13.172	15.634	16.131	15.947	12.516	12.839	12.768	12.395	12.248	12.335	11.468	11.823	11.749	14.21	14.639	13.773	13.559	13.333	13.24	13.617	12.502	12.136	12.277	12.224	12.078	13.384
CT443	10.856	11.11	10.805	11.286	11.366	11.153	10.804	11.336	11.13	11.173	11.114	11.147	11.189	11.142	11.081	11.281	11.374	11.329	11.459	11.428	11.936	12.085	12.728	12.896	11.281	11.734	12.508	11.417	11.674	12.544	11.215	11.663	11.827	11.153	11.864	11.951	11.908	11.487	12.28	11.973	12.374	12.135	11.435	11.869	12.306	12.44	13.572	13.006	11.533
CT444	12.021	12.016	12.133	12.066	11.976	12.029	12.052	12.109	12.152	12.209	12.212	12.112	12.094	12.056	11.917	12.127	12.017	11.98	12.024	12.001	11.769	11.744	11.825	11.591	11.809	11.751	13.14	11.74	11.767	11.767	11.728	11.676	11.783	11.637	11.676	11.706	11.684	11.707	11.744	11.738	11.748	11.782	11.882	12.034	11.829	11.756	11.985	11.696	11.706
CT444.1	10.768	10.876	10.899	10.924	10.972	10.895	11.012	11.147	11.09	11.231	11.241	10.981	10.853	10.897	11.113	10.918	10.974	11.131	10.859	11.162	11.137	11.255	11.38	11.341	11.157	11.055	11.07	11.398	11.396	11.427	11.071	11.053	11.015	10.833	11.357	11.359	11.064	11.136	11.202	11.474	11.606	11.431	11.235	11.066	11.341	11.225	11.347	11.268	11.35
CT445	10.637	10.852	10.649	10.696	10.961	10.529	10.787	11.067	10.867	11.007	10.951	10.677	10.794	10.917	10.829	11.101	11.064	10.935	10.966	10.904	10.828	11.094	11.307	11.169	11.087	11.161	11.497	11.521	11.689	11.628	11.19	11.196	11.411	10.858	11.44	11.342	11.083	11.13	11.096	11.443	11.547	11.376	11.102	11.07	11.241	11.236	11.077	11.034	13.72
CT446	11.46	11.44	11.35	11.593	11.412	11.518	11.863	11.751	11.95	11.79	11.844	11.833	11.753	11.772	11.763	11.774	11.786	11.736	11.972	11.853	11.659	11.853	11.78	11.847	11.844	11.743	11.884	11.763	11.698	11.658	12.319	11.863	11.869	11.503	11.571	11.597	11.822	11.6	11.586	11.662	11.657	11.668	11.638	11.55	11.685	11.624	11.649	11.702	11.925
CT447	11.197	11.303	11.15	11.281	11.425	11.146	11.157	11.472	11.411	11.551	11.487	11.455	11.42	11.307	11.215	11.356	11.271	11.158	11.094	11.281	11.112	11.529	11.58	11.47	11.667	11.874	11.956	11.609	11.774	11.747	11.404	11.523	11.5	11.385	11.665	11.61	11.713	11.687	11.664	11.627	11.704	11.609	13.399	12.427	12.181	12.156	11.946	12.004	11.947
CT448	11.561	11.497	11.685	11.742	11.616	11.619	11.745	11.627	11.713	11.551	11.64	11.547	11.769	11.854	11.704	11.798	11.892	11.822	11.631	11.823	11.886	11.841	11.927	11.767	11.51	11.687	11.55	11.679	11.884	11.828	11.56	11.732	11.602	11.36	11.743	11.72	11.646	11.567	11.612	11.709	11.791	11.624	11.651	11.584	11.634	11.635	11.641	11.475	12.13
CT449	10.823	10.861	11.01	11.003	11.105	11.091	11.024	11.173	11.254	10.931	10.978	11.102	10.836	10.875	10.97	11.134	11.028	11.061	11.083	11.691	11.534	11.571	11.688	11.3	11.25	11.224	11.197	12.911	12.957	12.948	11.189	11.315	11.336	11.272	11.543	11.479	12.161	11.863	11.718	11.938	11.79	11.733	11.398	11.268	11.483	11.344	11.473	11.439	13.435
CT450	11.264	11.351	11.556	11.127	11.464	11.333	11.485	11.578	11.566	11.63	11.413	11.38	11.497	12.151	12.096	12.252	12.438	12.353	11.586	11.478	11.615	11.975	11.948	11.533	11.622	11.709	11.762	12.015	12.082	12.068	11.593	11.707	11.748	12.262	12.164	12.085	13.543	12.621	12.63	12.303	12.315	12.28	11.499	11.622	11.503	11.57	11.595	11.513	12.308
CT451	10.338	10.517	10.489	10.495	10.822	10.16	10.367	10.756	10.406	10.562	10.463	10.381	9.97	10.088	10.274	10.021	10.225	10.074	10.386	10.621	10.436	10.849	10.955	10.698	10.802	10.86	10.751	11.291	11.507	11.303	10.836	10.879	10.885	10.731	11.3	11.243	11.155	11.04	11.161	11.353	11.356	11.254	10.725	10.97	11.251	10.98	11	11.062	12.378
CT452	10.585	11.122	10.829	10.944	11.275	10.778	10.94	11.069	10.896	11.074	10.973	10.846	11.156	11.09	11.255	11.282	11.218	11.179	11.077	10.906	10.984	11.239	11.968	11.814	11.943	11.973	12.077	11.594	11.639	11.649	11.191	11.139	11.299	11.105	11.63	11.508	11.614	11.842	11.784	11.841	11.888	11.624	11.472	11.308	11.46	11.381	11.473	11.555	12.122
CT453	11.72	11.663	11.617	11.631	11.622	11.692	11.812	11.664	11.734	11.837	11.818	11.643	11.92	11.961	11.915	11.906	11.97	11.841	11.876	11.949	11.996	12.333	12.029	12.061	11.89	11.817	11.789	12.241	12.126	12.212	11.775	11.757	11.746	11.546	11.679	11.727	11.79	11.688	11.675	11.721	11.823	11.709	11.822	11.681	11.701	11.776	11.599	11.601	11.467
CT454	11.033	11.011	11.025	11.299	11.233	11.118	11.46	11.468	11.372	11.507	11.317	11.257	11.38	11.538	11.484	11.421	11.583	11.508	11.562	11.578	11.546	12.176	12.395	12.18	11.15	11.296	11.273	12.029	12.024	11.896	11.217	11.444	11.326	11.629	11.864	11.801	11.289	11.419	11.367	11.507	11.615	11.451	11.216	11.305	11.479	11.391	11.274	11.197	13.741
CT455	10.275	10.324	10.268	10.412	10.587	10.099	10.306	10.928	10.493	10.54	10.527	10.604	10.448	10.594	10.634	10.539	10.684	10.761	10.309	10.758	10.432	10.656	11.018	10.978	10.634	10.93	10.975	11.254	11.269	11.203	10.689	10.751	10.807	10.595	11.292	11.168	10.704	10.968	11.101	11.254	11.384	11.309	10.699	10.828	11.189	10.862	10.984	10.882	13.206
CT456	-11.895	-12.45	-12.532	-12.159	-12.87	-12.393	8.298	10.029	8.893	9.016	7.967	7.775	-12.373	-12.387	-12.517	-12.708	-12.715	-12.797	7.006	8.851	7.32	-11.812	3.792	-11.502	3.245	8.023	8.376	8.403	8.789	7.919	9.531	9.747	9.797	9.918	10.995	10.885	8.128	5.451	8.668	9.664	8.457	10.234	9.423	6.591	9.817	8.926	7.78	8.083	9.437
CT457	11.718	11.736	11.828	11.931	11.736	11.92	11.969	11.988	12.119	12.009	12.086	12.13	11.898	11.931	12.065	11.981	11.898	12.042	11.968	11.982	11.991	12.199	12.286	12.313	11.923	12.058	12.022	12.981	13.536	13.568	12.109	12.037	12.162	12.287	12.045	12.166	12.18	12.172	12.152	12.042	12.052	11.928	12.021	11.882	11.857	11.834	11.921	11.831	11.799
CT458	11.184	11.384	11.434	11.348	11.416	11.343	11.339	11.574	11.529	11.467	11.503	11.401	11.568	11.496	11.487	11.43	11.647	11.481	11.631	11.555	11.514	11.714	11.751	11.677	12.942	13.093	12.951	11.66	11.801	11.755	11.383	11.55	11.555	11.284	11.517	11.445	11.515	11.422	11.445	11.611	11.637	11.55	11.49	11.477	11.66	11.682	11.599	11.571	11.44
CT459	11.464	11.323	11.366	11.251	11.34	11.481	11.734	11.823	11.386	11.396	11.288	11.689	11.52	11.751	11.431	11.586	11.821	11.761	12.207	12.017	11.767	11.992	11.715	11.71	11.863	12.505	12.52	12.028	11.981	12.101	11.82	11.943	12.013	12.343	12.127	12.185	12.127	11.855	11.883	11.8	11.658	11.901	11.766	11.683	11.695	11.62	11.612	11.661	11.646
CT460	12.276	12.12	12.107	12.115	12.151	12.207	12.12	12.002	12.326	12.288	12.253	12.221	12.184	12.118	12.096	11.92	11.91	11.866	11.806	11.907	11.895	11.791	12.078	11.808	11.761	11.742	11.678	12.225	12.093	12.121	11.914	12.006	12.126	11.753	11.817	11.885	11.873	11.855	11.844	11.864	11.85	11.876	11.83	11.751	11.868	11.907	11.794	11.738	11.522
CT461	11.164	11.152	11.286	11.334	11.431	11.396	11.36	11.385	11.418	11.031	11.237	11.409	11.46	11.237	11.392	11.632	11.348	11.437	11.531	11.492	11.549	12.058	12.201	11.952	11.612	11.7	11.565	11.794	11.639	11.653	11.628	11.661	11.613	11.493	11.65	11.617	11.756	11.523	11.717	11.647	11.456	11.652	11.691	11.675	11.616	11.601	11.733	11.63	11.886
CT462	11.333	11.375	11.321	11.266	11.512	11.329	11.134	11.338	11.33	11.439	11.355	11.046	11.442	11.342	11.228	11.53	11.608	11.419	11.238	11.377	11.538	11.663	11.652	11.561	11.473	11.491	11.873	11.712	11.825	11.961	11.337	11.343	11.491	11.168	11.702	11.666	11.313	11.245	11.372	11.62	11.64	11.53	11.224	11.395	11.474	11.626	11.465	11.437	11.33
CT463	11.05	11.136	11.106	11.258	11.345	11.147	11.31	11.489	11.535	11.377	11.508	11.374	11.203	11.295	11.206	11.374	11.408	11.371	11.54	11.502	11.458	12.003	11.991	11.66	11.477	11.51	11.51	11.535	11.561	11.604	12.62	11.408	11.424	11.357	11.586	11.498	11.272	11.323	11.293	11.567	11.645	11.594	11.479	11.263	11.406	11.43	11.567	11.373	11.616
CT464	10.695	10.992	10.822	10.919	11.041	10.955	10.832	11.262	10.901	11.03	10.888	10.629	10.913	11.1	10.995	11.135	11.162	11.076	11.054	11.075	10.993	11.256	11.394	11.129	11.195	11.384	11.398	11.552	11.63	11.572	11.279	11.219	11.286	11.002	11.528	11.294	11.172	11.298	11.282	11.446	11.59	11.348	11.09	11.094	11.244	11.281	11.149	11.215	11.618
CT465	10.797	10.843	10.972	10.789	11.215	10.974	11.146	11.297	11.055	11.142	11.219	11.09	10.996	10.937	11.257	11.067	11.223	11.177	11.269	11.653	11.32	11.372	11.391	11.407	11.175	11.225	11.276	11.477	11.49	11.47	11.233	11.275	11.293	11.252	11.525	11.454	11.669	11.845	11.769	11.603	11.725	11.674	11.21	11.264	11.33	11.298	11.427	11.404	12.024
CT466	11.532	11.44	11.742	11.576	11.5	11.746	11.936	12.095	12.088	12.153	12.231	12.301	11.994	11.943	12.123	11.989	11.815	11.983	11.931	11.637	11.796	12.223	11.96	12.567	11.797	11.926	11.893	13.123	13.297	13.204	11.992	12.064	12.012	12.202	11.879	11.732	12.293	12.551	12.774	12.417	12.432	12.151	11.732	11.824	11.574	11.648	11.657	11.619	11.731
CT467	10.319	10.875	10.589	10.596	10.988	10.52	10.578	10.956	10.56	10.733	10.575	10.482	10.866	10.923	11.071	10.995	10.893	10.967	10.711	10.849	10.721	10.939	11.191	11.101	10.9	10.874	10.989	11.241	11.375	11.353	10.733	10.891	10.915	10.765	11.455	11.345	11.416	11.623	11.595	11.686	11.651	11.6	11.081	11.078	11.228	11.199	11.253	11.305	13.46
CT468	11.867	11.897	11.807	11.911	11.96	12.011	11.846	11.973	11.964	11.957	11.799	11.762	12.006	11.783	11.899	12.208	12.545	12.459	11.598	11.718	11.458	11.733	11.734	11.54	12.03	12.132	12.079	11.744	11.846	11.747	11.583	11.63	11.693	12.666	12.288	12.398	11.513	11.594	11.59	11.567	11.73	11.599	11.518	11.586	11.677	11.593	11.634	11.54	12.085
CT469	10.45	10.764	10.679	10.739	11.259	10.782	10.748	11.11	10.905	11.052	10.946	10.642	10.787	10.874	11.075	11.119	11.027	10.986	10.98	11.109	10.833	11.506	11.375	11.405	11.07	11.235	11.136	11.624	11.656	11.559	11.176	11.086	11.153	11.032	11.468	11.325	11.381	11.646	11.44	11.516	11.588	11.541	11.243	11.775	11.738	11.874	12.182	12.14	12.185
CT470	11.269	11.323	11.344	11.298	11.293	11.226	11.263	11.363	11.395	11.559	11.01	11.291	11.369	11.46	11.441	11.449	11.423	11.323	11.534	11.507	11.456	11.618	11.697	11.607	11.51	11.479	11.657	11.634	11.634	11.642	11.584	11.528	11.79	11.639	11.835	11.827	11.839	11.804	11.749	11.78	11.754	11.711	11.64	11.507	11.479	11.55	11.405	11.483	11.607
CT471	11.935	12.111	11.966	12.093	11.974	12.036	11.972	12.155	12.222	12.231	12.277	12.039	12.023	12.01	12.101	12.185	12.124	12.106	12.17	12.153	12.258	12.12	12.085	12.097	12.256	12.256	12.169	11.937	12.015	11.987	12.158	12.1	12.111	11.948	11.861	11.881	11.973	11.849	11.912	11.834	11.923	11.762	11.947	11.936	11.902	11.949	12.111	11.846	12.039
CT472	10.666	10.827	10.591	10.814	11.023	10.615	10.655	10.965	10.738	10.904	11.052	10.637	10.286	10.608	10.42	10.633	10.886	10.444	10.579	10.822	10.527	10.939	10.878	10.831	10.758	10.897	11.234	11.581	11.471	11.43	10.835	10.807	11.042	10.775	11.365	11.229	11.213	11.878	11.613	11.593	11.767	11.519	10.896	10.966	11.319	11.111	11.119	11.045	11.138
CT473	11.76	11.798	11.846	11.807	11.686	11.814	11.691	11.761	11.847	11.934	11.89	11.999	11.756	11.892	12.053	11.912	11.908	11.961	12.032	11.722	11.803	11.716	11.775	11.935	11.864	11.935	11.865	11.881	11.771	11.858	11.894	11.758	12.149	11.977	11.867	11.868	11.898	12.039	11.891	11.862	11.939	11.734	11.714	11.677	11.66	11.718	11.881	12.006	11.647
CT474	11.433	11.444	11.265	11.452	11.36	11.565	11.585	11.675	11.644	11.631	11.563	11.505	11.601	11.541	11.555	11.659	11.617	11.664	11.729	11.6	11.57	11.74	11.616	11.662	11.599	11.512	11.701	11.618	11.57	11.559	11.512	11.477	11.384	11.233	11.506	11.466	11.33	11.388	11.372	11.503	11.409	11.537	11.377	11.396	11.611	11.44	11.706	11.677	11.872
CT475	10.717	10.764	10.671	10.829	11.057	10.584	10.6	10.928	10.698	10.78	10.705	10.435	10.873	11.127	10.822	10.998	11.14	10.748	10.883	11.064	10.817	11.186	11.177	11.123	11.099	11.141	11.204	11.505	11.617	11.484	10.946	11.215	11.166	10.86	11.574	11.364	11.349	11.442	11.249	11.563	11.644	11.371	11.249	11.325	11.309	11.354	11.179	11.186	11.451
CT476	11.005	11.157	10.992	11.197	11.323	10.997	11.018	11.286	11.053	11.167	10.887	10.776	10.997	11.042	10.962	11.327	11.264	11.138	11.508	11.664	11.957	11.444	11.381	11.32	11.242	11.332	11.441	11.492	11.741	11.653	11.151	11.34	11.225	10.938	11.594	11.484	11.301	11.407	11.443	11.501	11.55	11.483	11.166	11.359	11.395	11.284	11.287	11.248	11.843
CT477	10.996	11.278	11.092	10.945	11.267	11.115	11.138	11.492	11.363	11.288	11.327	11.139	11.208	11.273	11.124	11.322	11.382	11.272	11.55	11.393	11.448	11.417	11.534	11.521	11.406	11.544	11.526	12.526	12.429	12.382	11.31	11.383	11.387	11.084	11.581	11.498	11.502	11.558	11.513	11.573	11.7	11.488	11.258	11.294	11.389	11.416	11.371	11.322	11.312
CT478	12.089	11.904	12.28	11.911	11.978	12.144	11.774	11.92	12.113	12.025	12.13	12.323	12.446	12.204	12.33	12.061	12.485	12.404	13.13	12.757	12.967	13.833	15.554	16.213	13.559	12.78	12.733	12.166	12.119	12.285	12.169	12.271	12.337	11.985	11.866	11.892	14.087	13.664	13.774	13.805	13.919	13.634	13.266	13.265	12.985	12.93	12.914	12.947	12.145
CT479	10.767	10.886	10.675	10.883	10.948	10.854	10.822	11.023	11.081	10.967	10.986	10.805	11.884	11.878	11.97	11.945	11.974	11.972	11.482	11.534	11.348	11.401	11.362	11.277	11.182	11.177	11.242	13.242	13.696	13.553	11.177	11.291	11.246	12.29	12.272	12.435	12.695	12.783	12.931	12.241	12.352	12.084	11.138	11.112	11.329	11.212	11.272	11.221	13.503
CT480	11.198	11.229	11.165	11.158	11.368	11.106	11.393	11.532	11.137	11.51	11.37	11.35	11.47	11.424	11.435	11.463	11.575	11.348	11.302	11.49	11.439	11.618	11.839	11.713	11.317	11.461	11.388	11.765	11.782	11.746	11.41	11.612	11.497	11.222	11.558	11.548	11.461	11.567	11.547	11.666	11.806	11.672	11.584	11.664	11.663	11.488	11.51	11.369	13.201
CT480.1	12.004	11.725	12.012	12.041	12.055	12.096	12.053	12.03	12.088	12.243	12.186	12.09	12.132	12.017	11.996	12.163	11.991	12.047	11.935	12.137	11.908	11.689	11.793	11.672	11.788	11.758	11.673	11.808	11.886	11.904	11.719	11.743	11.75	11.73	11.728	11.819	11.671	11.786	11.749	11.712	11.837	11.701	11.943	11.833	11.838	11.846	11.891	11.709	11.669
CT481	10.521	10.8	10.542	10.65	10.896	10.4	10.51	10.87	10.571	10.727	10.603	10.473	10.46	10.487	10.059	10.47	10.777	10.447	10.9	10.826	10.616	11.129	11.392	11.768	11.007	10.918	10.921	11.294	11.477	11.377	10.898	10.986	11.062	10.847	11.416	11.334	11.177	11.228	11.254	11.491	11.484	11.406	11.239	11.193	11.382	11.225	11.123	11.259	12.451
CT482	10.893	11.125	11.075	11.016	11.217	11.159	11.332	11.206	11.324	11.427	11.435	11.2	11.406	11.346	11.379	11.463	11.44	11.51	11.469	11.479	11.301	11.562	11.596	11.544	11.51	11.457	11.547	11.562	11.69	11.604	11.636	11.535	11.58	11.317	11.514	11.477	11.447	11.346	11.293	11.496	11.59	11.547	11.437	11.313	11.506	11.385	11.423	11.507	12.072
CT483	11.579	11.594	11.624	11.762	11.587	11.815	11.69	11.81	11.953	11.884	11.818	11.676	11.753	11.73	11.752	11.759	11.859	11.813	11.759	11.836	11.782	11.995	12.036	11.916	11.973	11.959	11.937	11.854	11.819	11.851	12.121	12.016	11.848	11.605	11.665	11.64	12.033	11.889	11.896	11.733	11.73	11.923	11.837	11.744	11.853	11.839	11.847	11.821	11.55
CT484	10.987	11.073	10.985	11.102	11.11	11.149	11.313	11.407	11.382	11.36	11.326	11.347	11.28	11.21	11.322	11.345	11.217	11.363	11.394	11.329	11.136	11.57	11.561	11.346	11.11	11.046	11.265	11.306	11.442	11.414	11.198	11.181	11.212	11.198	11.489	11.43	11.442	11.367	11.585	11.595	11.572	11.636	11.127	11.376	11.373	11.253	11.545	11.301	12.4
CT485	10.744	10.993	10.756	11.061	11.056	10.991	11.164	11.203	11.029	11.018	10.906	11.237	11.066	11.198	11.345	11.197	11.217	11.355	11.267	11.254	11.237	11.201	11.247	11.303	10.951	11.055	11.177	11.31	11.561	11.519	11.083	11.185	11.22	10.853	11.382	11.338	10.889	11.253	11.282	11.456	11.474	11.46	11.158	11.173	11.352	11.166	11.406	11.316	11.742
CT486	11	11.2	11.07	11.038	11.14	10.955	11.235	11.485	10.943	11.229	11.168	11.059	10.956	10.815	10.561	10.705	10.734	10.57	10.884	11.088	10.962	11.284	11.54	11.361	11.225	12.106	12.972	11.352	11.967	12.428	11.061	11.096	11.18	10.857	11.37	11.56	11.392	11.32	11.874	11.603	11.601	11.469	11.057	11.182	11.444	11.303	11.248	11.289	11.372
CT487	11.472	11.384	11.532	11.342	11.339	11.371	11.672	11.708	11.407	11.404	11.489	11.799	11.556	11.711	11.589	11.701	11.676	11.663	11.875	11.763	11.794	12.075	11.801	11.798	11.874	12.019	11.794	13.688	13.133	13.24	11.667	11.793	11.698	11.598	11.833	11.762	11.583	11.588	11.73	11.68	11.664	11.74	11.684	11.575	11.757	11.65	11.937	11.567	12.201
CT488	11.162	11.14	11.092	11.215	11.221	10.996	11.035	11.297	11.034	11.32	11.113	11.255	11.265	11.335	11.263	11.36	11.428	11.459	12.341	11.889	12.019	11.565	11.561	11.441	11.623	11.287	11.627	11.891	12.034	12.087	11.498	11.553	11.764	11.402	11.664	11.64	12.594	12.616	12.581	12.194	12.211	12.135	11.404	11.477	11.56	11.474	11.477	11.533	11.614
CT489	11.02	11.288	11.055	11.139	11.35	11.098	11.193	11.519	11.315	11.278	11.322	11.307	11.204	11.274	11.89	11.496	11.453	11.278	11.736	11.727	11.731	11.377	11.397	11.29	11.338	11.425	11.313	11.564	12.043	11.984	11.355	11.559	11.506	11.239	11.53	11.435	11.391	11.429	11.474	11.542	11.57	11.487	11.318	11.392	11.507	11.413	11.425	11.451	13.178
CT490	10.941	11.086	10.922	10.928	11.202	10.985	11.085	11.284	11.041	11.221	11.195	11.127	11.026	11.05	10.745	10.973	11.248	11.037	11.259	11.246	10.901	11.552	11.363	11.259	11.222	11.104	11.163	11.675	11.719	11.587	11.058	11.348	11.195	10.894	11.375	11.265	11.113	11.088	11.128	11.427	11.462	11.383	11.168	11.224	11.456	11.406	11.255	11.238	11.182
CT491	11.77	11.774	11.801	11.775	11.811	11.803	11.982	11.943	12.038	12.165	11.96	12.013	12.022	12.1	11.956	12.027	12.028	11.905	12.162	12.682	12.702	12.183	12.085	11.916	12.03	12.2	12.183	12.249	12.105	12.058	12.155	12.164	12.198	12.098	11.997	12.094	14.089	13.867	13.706	13.212	13.417	13.179	11.935	11.857	11.865	11.922	11.816	11.805	11.803
CT492	11.349	11.195	11.073	11.204	11.304	11.2	11.282	11.39	11.382	11.504	11.386	11.027	11.393	11.569	11.381	11.472	11.579	11.435	11.47	11.589	11.546	11.58	11.614	11.603	11.586	11.538	11.519	11.857	11.838	11.708	11.567	11.635	11.524	11.392	11.615	11.608	11.597	11.67	11.587	11.669	11.758	11.596	11.57	11.469	11.57	11.598	11.422	11.324	11.892
CT493	11.557	11.695	11.607	11.433	11.553	11.618	11.822	11.771	11.433	11.641	11.776	11.685	11.723	11.712	11.789	11.903	11.821	11.832	11.528	11.547	11.533	11.581	11.745	11.596	11.407	11.55	11.356	11.687	11.716	11.649	11.631	11.465	11.462	11.482	11.741	11.68	11.752	11.852	11.71	11.805	11.786	11.824	12.051	11.875	11.788	11.934	11.868	11.931	12.303
CT494	10.728	10.882	10.606	10.908	11.051	10.812	10.738	10.961	10.965	11.067	10.896	10.854	10.783	10.858	10.68	10.968	10.856	11.076	14.17	13.507	13.675	11.133	11.178	11.184	11.433	11.477	11.615	11.718	11.757	11.673	11.325	11.414	11.45	11.221	11.556	11.521	15.327	15.465	15.513	14.932	14.856	14.802	11.729	11.539	11.693	11.463	11.623	11.505	15.437
CT495	14	14.014	13.986	14.125	14.28	14.164	12.365	12.311	12.326	12.595	12.802	12.35	12.549	12.956	12.789	12.859	13.114	12.952	13.352	13.54	13.641	13.028	13.184	13.018	13.795	13.946	13.952	14.547	14.779	14.856	12.418	12.717	12.726	13.365	12.641	12.836	14.331	14.424	14.173	13.855	13.902	13.75	13.714	13.181	12.97	13.262	13.204	12.789	12.718
CT496	10.017	10.423	10.355	10.253	10.503	10.178	10.198	10.723	10.413	10.499	10.467	10.227	9.814	9.834	9.926	9.779	10.077	9.953	10.404	10.479	10.494	10.898	10.961	10.994	10.706	10.815	10.82	11.146	11.329	11.376	10.731	10.82	10.947	10.729	11.298	11.258	11.004	11.152	11.183	11.359	11.455	11.312	10.703	10.633	11.023	10.871	10.912	10.907	12.679
CT496.1	10.773	10.802	10.889	10.944	11.394	11.107	10.928	11.207	11.056	10.979	10.942	10.861	10.908	10.788	10.778	10.825	10.816	10.47	11.04	10.991	10.764	11.291	11.126	11.046	11.068	11.113	11.07	11.796	11.91	11.837	10.889	10.959	11.019	11.008	11.474	11.362	11.198	11.11	11.143	11.527	11.502	11.363	11.222	11.222	11.449	11.403	11.354	11.402	11.078
CT497	10.487	10.461	10.583	10.792	10.902	10.877	10.649	11.064	10.595	10.603	10.578	10.827	10.771	10.861	10.829	10.934	11.06	11.115	10.642	10.865	10.75	11.064	11.16	11.115	10.73	11.049	11.139	11.344	11.38	11.307	10.768	10.846	11.027	10.741	11.326	11.283	11.064	11.108	11.279	11.445	11.386	11.452	10.886	11.098	11.199	11.109	11.071	11.14	13.719
CT498	13.139	13.252	13.387	13.224	13.524	13.528	11.683	12.011	11.939	11.863	12.039	12.045	11.598	12.074	12.155	11.848	12.053	12.312	11.968	12.749	13.153	11.852	11.933	11.783	12.487	13.405	13.503	13.601	13.943	14.125	11.458	11.863	11.994	12.485	12.327	12.586	13.172	13.44	13.386	12.806	12.953	13.042	12.521	11.933	11.805	11.973	11.853	11.743	12.433
CT499	10.97	11.157	10.973	11.015	11.286	10.911	10.844	11.099	11.142	11.135	11.144	10.969	11.236	11.261	11.27	11.246	11.214	11.264	11.131	11.19	11.15	11.463	11.286	11.439	11.507	11.767	11.929	11.451	11.573	11.413	11.536	11.52	11.494	11.516	11.747	11.768	13.191	12.517	12.379	12.455	12.596	12.348	11.645	11.425	11.487	11.488	11.599	11.588	11.635
CT500	11.62	11.714	11.545	11.623	11.816	11.743	11.772	11.808	11.855	11.934	11.975	11.796	11.979	11.979	11.889	11.93	12.018	11.983	12.083	11.837	12.1	12.319	12.289	11.889	11.987	12.074	12.018	12.145	12.055	12.105	12.107	12.241	12.219	12.152	12.011	11.966	12.27	12.253	11.967	11.983	11.992	11.728	11.885	12.715	12.138	12	12.228	11.861	11.504
CT501	11.569	11.605	11.706	11.631	11.745	11.8	11.773	11.79	11.902	11.978	11.992	11.775	11.988	11.934	11.975	11.974	11.975	12.034	11.99	11.861	11.822	11.884	11.761	11.795	11.896	11.955	11.946	11.821	11.751	11.812	11.919	11.889	11.744	11.754	11.705	11.803	11.809	11.83	11.763	11.745	11.686	11.787	12.02	11.86	11.867	11.876	11.863	11.768	11.527
CT502	11.337	11.404	11.488	11.533	11.611	11.486	11.535	11.727	11.731	11.605	11.559	11.719	11.475	11.6	11.619	11.64	11.593	11.653	11.686	11.703	11.611	12.056	11.78	11.584	11.492	11.507	11.523	11.67	11.744	11.65	11.462	11.446	11.428	11.459	11.56	11.453	11.497	11.437	11.49	11.571	11.668	11.616	12.055	11.862	11.759	11.723	11.757	11.865	12.512
CT503	10.901	11.151	10.961	11.243	11.185	11.208	11.152	11.246	11.326	11.266	11.295	11.172	11.332	11.349	11.449	11.4	11.318	11.49	11.294	11.327	11.291	12.454	11.522	11.685	11.552	11.718	11.758	11.579	11.673	11.752	11.568	11.606	11.52	11.505	11.785	11.827	11.979	11.782	11.742	11.731	11.766	11.783	11.521	11.354	11.484	11.392	11.372	11.431	11.387
CT504	11.881	11.847	11.714	11.686	11.812	11.85	11.955	11.947	11.987	12.135	12.086	11.907	12.151	12.277	12.315	12.351	12.35	12.368	12.148	11.905	11.847	12.638	11.907	11.889	11.589	11.701	11.748	12.214	12.257	12.43	11.772	11.712	11.763	11.645	11.768	11.787	11.476	11.537	11.653	11.616	11.796	11.755	11.682	11.707	11.602	11.749	11.548	11.468	11.694
CT505	11.015	11.343	11.011	11.127	11.181	11.172	11.176	11.369	11.254	11.346	11.508	11.492	11.292	11.296	11.288	11.328	11.256	11.232	11.242	11.333	11.017	11.338	11.124	11.358	11.23	11.208	11.386	11.588	11.718	11.619	11.263	11.248	11.26	11.227	11.593	11.479	11.421	11.454	11.402	11.629	11.452	11.634	11.457	11.56	11.545	11.513	11.54	11.599	12.621
CT506	11.797	11.81	11.909	11.901	12.037	11.959	12.035	11.996	12.042	11.99	12.08	12.225	12.074	12.098	12.137	12.061	12.181	12.131	12.2	12.204	12.27	12.237	12.087	12.03	12.11	12.14	12.14	12.07	12.01	12.02	12.269	12.128	12.106	12.037	11.863	11.901	12.794	12.388	12.496	12.099	12.249	12.359	11.917	11.939	11.915	11.977	11.983	11.95	11.714
CT507	11.812	11.876	11.765	11.735	11.563	11.844	11.89	11.899	12.096	12.1	11.777	11.894	11.793	11.866	11.691	11.886	11.832	11.483	11.699	11.724	11.812	11.976	11.862	11.609	11.74	11.748	12.786	12.282	12.219	12.151	11.77	11.751	11.931	11.601	11.821	11.787	11.993	11.842	11.762	12.004	11.992	11.802	11.951	11.779	11.72	11.806	11.634	11.683	11.964
CT508	11.609	11.69	11.655	11.782	11.728	11.635	11.514	11.631	11.26	11.63	11.661	11.603	11.538	11.684	11.28	11.701	11.667	11.636	11.82	11.788	11.787	11.909	11.95	11.887	12.374	12.164	12.365	11.879	11.864	11.934	11.706	11.767	11.996	11.692	11.851	11.848	12.332	12.238	12.36	11.991	11.965	11.95	12.249	12.809	12.603	12.713	12.51	12.325	11.726
CT509	11.75	11.756	11.761	11.728	11.849	11.824	12.389	12.386	12.778	12.647	12.934	12.889	11.745	11.76	11.869	11.835	11.805	11.929	11.924	12.066	11.969	12.048	12.022	11.955	12.03	12.081	12.07	12.13	12.176	12.23	11.896	11.826	11.651	11.728	12.025	12.159	11.858	11.763	11.794	11.737	11.77	11.869	11.864	11.83	11.931	11.878	12.014	11.964	12.068
CT510	10.507	10.692	10.636	10.581	10.737	10.678	10.612	10.825	10.674	10.731	10.734	10.605	10.531	10.451	10.862	10.797	10.766	10.622	10.675	10.781	10.709	10.964	11.08	11.161	10.844	11.051	10.874	11.23	11.352	11.322	11.918	11.951	12.214	10.992	11.388	11.318	11.244	11.278	11.301	11.401	11.374	11.376	14.367	13.949	14.034	13.759	14.077	13.922	14.313
CT511	11.377	11.403	11.476	11.566	11.409	11.491	11.583	11.535	11.752	11.752	11.699	11.713	11.6	11.545	11.779	11.617	11.697	11.684	11.605	11.651	11.83	11.716	11.793	11.769	11.517	11.716	11.613	11.825	11.796	11.741	11.763	11.746	11.831	11.812	11.956	11.964	11.955	12.027	12.009	11.844	11.961	11.786	11.796	11.62	11.751	11.681	11.77	11.583	11.59
CT512	10.962	10.971	11.063	10.787	11.056	11.101	10.834	11.269	11.233	11.268	11.126	11.043	11.023	11.077	11.284	11.081	11.216	11.153	11.286	11.143	11.246	11.303	11.469	11.604	11.252	11.319	11.277	11.626	11.618	11.594	11.56	11.426	11.552	11.438	11.626	11.59	12.567	12.13	12.038	11.882	12.076	11.788	12.808	12.702	12.271	12.423	12.564	12.389	12.144
CT513	11.691	11.735	11.767	11.811	11.79	11.831	11.779	11.89	12.145	11.65	11.939	11.933	11.912	11.947	11.689	11.926	11.918	11.935	12.168	11.902	11.973	12.027	12.053	11.927	11.991	12.115	12.007	11.92	11.861	11.957	12.276	12.322	12.289	12.174	11.9	11.955	12.046	11.868	12.055	11.818	11.934	11.946	11.936	11.783	11.925	11.888	12.064	11.997	11.874
CT514	11.718	11.566	11.793	11.728	11.83	11.918	11.986	11.851	12.103	11.988	12.016	11.949	11.922	11.795	12.051	11.914	11.887	12.041	12.086	11.964	12.012	11.969	11.981	12.197	12.002	11.995	11.926	11.765	11.713	11.799	11.978	12.027	11.663	12.037	11.927	12.012	12.335	12.282	12.091	11.95	11.922	11.947	12.039	11.774	11.793	11.86	12.006	11.854	11.855
CT515	11.124	11.193	11.361	11.281	11.469	11.448	11.323	11.515	11.575	11.435	11.462	11.484	11.603	11.499	11.674	11.524	11.561	11.527	11.597	11.41	11.515	11.743	11.836	11.835	11.51	11.538	11.535	11.58	11.587	11.584	11.531	11.606	11.735	11.566	11.741	11.606	11.691	11.778	11.705	11.693	11.795	11.603	11.358	11.465	11.523	11.441	11.607	11.549	11.804
CT516	11.094	11.184	11.222	11.135	11.504	11.259	11.271	11.438	11.391	11.36	11.388	11.442	11.475	11.425	11.617	11.511	11.409	11.563	11.551	11.41	11.484	11.617	11.77	11.773	11.473	11.409	11.556	11.629	11.597	11.646	11.324	11.479	11.759	11.672	11.782	11.766	11.876	12.01	11.959	11.793	11.897	11.718	11.627	11.571	11.556	11.574	11.636	11.687	12.029
CT517	11.723	11.77	11.74	11.665	11.925	11.858	11.919	12.028	11.78	11.833	11.977	11.896	11.95	12.053	12.043	11.989	12.093	11.986	12.192	12.065	12.154	11.973	11.866	11.921	12.093	12.018	11.966	12.038	11.943	11.931	11.914	11.814	11.77	11.789	11.74	11.697	11.79	11.764	11.842	11.854	11.855	11.843	11.783	11.852	11.858	11.831	12.029	11.951	11.817
CT518	11.663	11.599	11.675	11.565	11.652	11.73	11.699	11.732	11.79	11.539	11.568	11.859	11.98	11.877	11.792	11.896	11.863	11.882	11.936	11.855	11.863	12	11.858	11.809	11.833	11.895	11.947	11.834	11.846	11.835	12.012	11.921	11.967	11.995	11.893	11.846	12.366	12.216	12.2	12.06	12.041	11.956	11.873	11.662	11.735	11.812	11.834	11.819	11.459
CT519	11.82	12.016	11.939	11.736	11.892	11.985	11.922	11.832	12.05	11.913	11.819	11.893	11.881	11.921	12.027	11.971	11.912	11.907	11.814	11.857	11.564	11.681	11.441	11.639	11.443	11.467	11.503	11.6	11.71	11.54	11.436	11.468	11.342	11.583	11.633	11.651	11.569	11.682	11.705	11.6	11.493	11.675	11.646	11.677	11.636	11.789	11.701	11.846	11.519
CT520	11.773	11.856	11.83	11.971	11.881	11.935	11.954	12.001	11.838	11.871	12.016	12.121	12.005	12.054	12.166	11.995	12	11.944	11.861	11.819	11.941	11.664	11.654	11.502	11.683	11.567	11.611	11.859	11.714	11.741	11.719	11.638	11.6	11.67	11.668	11.623	11.668	11.579	11.736	11.812	11.776	11.792	11.805	11.838	11.841	11.879	11.918	11.973	11.847
CT521	11.741	11.64	11.975	11.83	11.899	11.986	11.896	11.845	12.04	11.93	11.934	11.861	11.902	11.825	12.069	11.85	11.817	11.917	11.969	11.902	12.002	11.912	11.962	12.165	11.837	12.056	11.932	11.894	11.886	11.948	11.985	11.988	12.072	12.113	12.067	12.052	12.275	12.332	12.3	12.042	12.085	11.992	12.097	11.973	11.869	11.982	12.162	11.921	11.535
CT522	11.698	11.71	11.737	11.728	11.773	11.79	12.022	11.878	11.895	11.934	11.887	11.947	11.938	11.943	11.894	11.845	11.971	11.88	12.06	11.968	12.043	12.066	11.836	11.906	12.233	12.225	12.18	12.601	12.759	12.663	11.858	11.868	11.761	12.197	11.803	11.771	11.761	11.615	11.722	11.807	11.792	11.826	12.336	12.471	12.4	12.511	12.6	12.448	11.863
CT523	11.527	11.481	11.589	11.619	11.511	11.769	11.735	11.722	11.853	11.832	11.721	11.947	11.631	11.735	11.783	11.796	11.747	11.778	11.873	11.824	11.865	11.876	11.814	11.779	11.989	12.373	12.387	11.789	11.846	11.921	12.09	12.074	12.036	11.929	11.873	11.696	11.708	11.861	11.88	11.771	11.854	11.795	11.781	11.791	11.81	11.872	11.91	11.829	11.59
CT524	11.961	11.959	11.96	11.96	11.962	12.048	12.075	11.977	12.051	12.192	12.192	12.003	11.937	11.96	12.098	12.14	11.907	11.957	12.006	11.834	11.979	11.705	11.638	11.521	11.67	11.549	11.739	11.804	11.781	11.637	11.671	11.593	11.47	11.662	11.636	11.717	11.842	11.78	11.79	11.804	11.836	11.874	11.743	11.742	11.822	11.817	11.857	11.856	11.598
CT525	11.854	11.851	11.873	11.843	11.813	11.783	11.873	11.879	11.976	12.116	12.048	11.848	12.084	12.174	11.836	12.075	12.098	11.789	12.022	11.963	11.767	11.773	11.787	11.688	11.802	11.783	11.669	11.8	11.857	11.756	11.561	11.668	11.691	11.752	11.821	11.614	11.84	11.705	11.583	11.727	11.786	11.608	11.785	11.772	11.699	11.861	11.781	11.782	11.269
CT526	11.852	11.782	11.891	11.777	11.77	11.884	12.127	11.91	12.055	12.094	12.137	11.958	11.889	11.912	12.085	11.968	11.932	11.948	12.013	11.89	12.002	11.939	12.107	12.029	11.975	12.087	12.044	13.651	14.06	14.193	11.871	11.811	11.863	11.686	11.877	11.819	11.843	11.822	11.917	11.771	11.939	11.865	11.785	11.774	11.868	11.861	11.927	11.86	11.744
CT527	10.961	11.185	10.954	11.105	11.25	11.06	11.004	11.368	11.376	11.24	11.231	10.911	11.329	11.48	11.239	11.477	11.471	11.247	11.337	11.371	11.326	11.59	11.655	11.694	11.406	11.55	11.442	11.812	11.85	11.713	11.482	11.536	11.523	11.435	11.672	11.621	11.539	11.509	11.506	11.545	11.791	11.526	11.475	12.505	12.416	12.274	12.661	12.74	11.66
CT528	10.963	11.17	11.056	11.191	11.295	11.184	11.157	11.215	11.158	11.299	11.225	11.134	11.059	11.101	11.306	11.226	11.25	11.255	11.19	11.434	11.286	11.591	11.746	11.641	11.42	11.397	11.524	11.457	11.56	11.579	11.39	11.494	11.377	11.274	11.655	11.677	14.236	11.799	11.76	11.708	11.695	11.665	11.441	11.315	11.448	11.408	11.613	11.958	11.489
CT529	10.37	10.672	10.466	10.472	10.726	10.436	10.527	10.801	10.549	10.693	10.541	10.415	10.088	10.295	10.22	10.223	10.424	10.358	10.418	10.697	10.605	10.722	10.852	11.032	10.772	11.31	12.43	11.174	11.3	11.297	10.749	10.925	11.011	10.811	11.327	11.289	10.988	11.123	12.049	11.768	12.284	11.584	11.216	11.081	11.215	11.108	11.154	10.984	13.443
CT530	10.883	11.568	10.979	11.1	11.619	11.163	11.416	11.526	11.509	11.499	11.59	11.453	11.011	11.013	11.149	11.3	11.239	11.147	11.211	11.146	10.79	11.454	11.271	11.444	11.564	11.52	11.629	11.418	11.59	11.48	12.025	12.202	12.393	11.227	11.594	11.428	11.548	11.938	11.732	11.811	11.667	11.644	11.958	12.107	12.287	11.789	12.794	12.189	13.836
CT531	12.179	12.193	12.286	12.154	12.209	12.228	11.126	11.44	11.248	11.242	11.5	11.243	10.844	10.826	10.821	11.028	10.954	10.741	11.213	11.51	11.263	11.489	11.543	11.303	11.255	11.319	11.236	12.327	12.562	12.335	11.059	11.123	11.363	10.881	11.414	11.313	11.215	11.191	11.204	11.387	11.411	11.405	11.28	11.305	11.581	11.326	11.374	11.266	11.256
CT532	11.935	12.077	12.011	11.911	12.043	12.095	12.046	11.9	12.141	12.002	12.116	12.079	11.991	11.97	12.183	11.935	12.027	12.065	12.1	12.004	12.214	12.1	12.022	12.085	12.072	12.116	12.084	11.875	11.815	11.97	12.159	12.134	12.213	12.117	12.048	12.094	12.277	12.348	12.069	12.055	11.968	11.985	12.273	12.023	11.944	11.991	12.045	11.881	11.981
CT533	10.356	10.589	10.432	10.592	10.874	10.527	10.427	11.002	10.727	10.61	10.663	10.469	10.496	10.716	10.495	10.569	10.878	10.896	10.713	10.865	10.68	10.818	11.029	10.989	10.853	11.073	11.04	11.142	11.357	11.343	10.885	10.98	11.03	10.931	11.441	11.289	10.976	11.101	11.139	11.431	11.517	11.418	11.07	10.94	11.163	11.022	11.048	11.05	12.213
CT534	11.075	11.314	11.248	11.263	11.271	11.379	11.371	11.323	11.732	11.765	11.465	11.571	11.688	11.595	11.804	11.702	11.724	11.735	11.511	11.42	11.523	11.569	11.66	11.65	11.417	11.622	11.53	11.72	11.659	11.649	11.698	11.72	11.793	11.759	11.706	11.669	11.654	11.993	11.821	11.781	11.828	11.856	11.962	11.812	11.75	11.806	11.873	11.729	12.546
CT535	11.56	11.491	11.489	11.366	11.532	11.612	11.641	11.71	11.344	11.542	11.382	11.643	11.697	11.726	11.558	11.748	11.787	11.551	11.924	11.953	11.567	12.417	11.747	12.284	11.546	11.693	11.677	12.334	12.418	12.503	12.137	12.228	12.208	12.095	11.977	11.913	12.572	12.377	12.428	12.219	12.184	12.15	11.767	11.819	11.72	11.638	11.582	11.51	11.445
CT536	11.028	11.14	11.334	11.176	11.329	11.377	11.314	11.491	11.311	11.451	11.488	11.244	12.164	12.284	12.645	12.825	12.523	12.976	11.456	11.264	11.442	11.707	11.72	12.157	11.443	11.609	11.574	11.629	11.567	11.591	11.469	11.532	11.729	12.905	12.292	12.389	12.304	12.156	12.028	11.869	12.031	11.902	12.328	12.256	12.107	12.277	12.306	12.115	12.208
CT537	11.89	11.807	11.741	11.762	11.843	11.833	11.949	12.023	11.889	12.133	11.838	11.819	12.028	12.046	11.946	12.144	12.123	11.999	12.151	12.13	12.212	12.005	11.99	12.04	12.115	12.119	11.913	12.011	12.035	11.992	12.211	12.092	12.093	12.078	11.911	12.051	11.937	11.938	11.847	11.77	11.747	11.807	11.809	11.842	11.746	11.897	11.838	11.837	11.791
CT538	11.356	11.497	11.367	11.46	11.49	11.647	11.675	11.789	11.906	11.86	11.879	11.668	11.643	11.699	11.533	11.736	11.785	11.675	11.99	11.698	11.814	13.656	14.499	13.65	11.843	11.831	11.902	13.921	14.031	14.133	12.987	12.925	12.869	11.599	11.773	11.575	12.549	12.557	12.237	12.12	12.471	12.021	11.706	12.1	11.803	11.97	11.998	11.75	12.17
CT539	11.98	11.977	12.022	11.97	11.976	11.951	12.07	11.977	11.745	12.051	12.029	12.115	11.995	12.08	11.971	12.04	12.095	11.96	12.197	12.241	12.226	12.216	12.12	11.992	12.245	12.158	12.194	11.95	12	11.961	11.942	11.823	11.905	11.803	11.851	11.856	11.983	12.002	11.864	11.897	11.96	11.835	12.005	11.978	11.801	11.929	11.685	11.785	11.71
CT540	10.869	11.145	11.044	11.17	11.107	11.113	10.969	11.464	11.252	11.169	11.212	10.949	11.028	11.148	11.081	11.322	11.172	11.159	11.321	11.231	11.237	11.482	11.444	11.337	11.361	11.483	11.447	11.575	11.742	11.808	11.34	11.515	11.665	11.374	11.609	11.444	11.464	11.364	11.427	11.601	11.667	11.529	11.315	11.357	11.54	11.291	11.417	11.39	11.514
CT541	12.102	12.17	12.002	12.001	12.062	12.151	12.141	12.05	12.186	12.26	12.102	12.229	12.633	12.504	12.542	12.677	12.873	12.658	12.535	14.323	14.827	16.022	16.156	16.099	13.124	15.683	16.146	14.568	15.281	16.143	12.505	12.494	12.289	12.431	13.463	14.272	12.401	12.87	13.65	13.728	14.42	13.885	13.24	13.698	13.647	13.483	13.238	12.968	12.119
CT542	11.718	11.689	11.555	11.627	11.692	11.633	11.717	11.668	11.787	11.738	11.687	11.531	11.8	11.832	11.61	11.732	11.875	11.537	11.752	11.889	11.754	11.981	11.94	11.789	11.817	11.871	11.829	12.004	12.018	11.942	11.787	11.893	11.915	11.789	11.957	11.873	12.022	12.162	12.013	11.961	12.067	11.91	12.101	11.872	11.887	11.885	11.763	11.828	11.573
CT543	10.319	10.81	10.709	10.522	11.044	10.549	10.641	10.966	10.748	10.655	10.803	10.511	11.52	11.521	11.365	11.523	11.427	11.401	10.966	10.854	10.694	10.842	10.932	11.034	10.924	11.164	11.032	11.289	11.455	11.284	10.833	10.865	10.991	10.869	11.465	11.322	11.215	11.42	11.345	11.527	11.506	11.42	11.223	11.235	11.392	11.283	11.456	11.506	13.559
CT544	10.966	10.854	11.055	11.124	11.276	11.094	11.098	11.212	11.03	11.207	11.145	11.144	11.028	11.044	11.003	11.169	11.313	11.09	11.231	11.348	11.258	11.456	11.534	11.393	11.099	11.558	11.408	11.748	11.845	11.832	11.512	11.476	11.477	11.346	11.537	11.505	11.576	11.577	11.605	11.573	11.573	11.523	11.378	11.426	11.562	11.45	11.463	11.378	13.574
CT545	11.182	11.262	11.264	11.139	11.562	11.232	11.505	11.644	11.315	11.457	11.391	11.639	11.62	11.585	11.469	11.482	11.498	11.675	11.383	11.491	11.287	11.915	11.799	11.636	11.556	11.601	11.672	12.361	12.322	12.619	11.4	11.692	11.83	11.498	11.676	11.651	11.902	11.933	12.201	11.986	11.977	11.891	11.635	11.691	11.531	11.521	11.975	11.572	13.972
CT546	11.269	11.397	11.293	11.414	11.415	11.415	11.579	11.524	11.583	11.208	11.28	11.482	11.307	11.384	11.569	11.468	11.502	11.566	11.514	11.525	11.431	11.492	11.777	11.544	11.248	11.294	11.201	11.511	11.544	11.477	11.271	11.249	11.189	11.161	11.574	11.488	11.593	11.565	11.67	11.667	11.653	11.679	11.441	11.545	11.627	11.538	11.722	11.716	11.562
CT547	11.412	11.391	11.413	11.526	11.334	11.611	11.46	11.657	11.766	11.654	11.27	11.341	11.743	11.77	11.551	11.503	11.48	11.504	11.345	11.311	11.339	11.348	11.487	11.244	11.269	11.345	11.326	11.954	12.515	12.073	11.183	11.346	11.374	11.145	11.528	11.564	12.068	12.292	11.9	11.985	12.384	12.009	11.535	11.673	11.642	11.617	11.564	11.548	11.519
CT548	11.006	11.119	11.084	11.055	11.044	11.091	11.071	11.274	10.956	11.155	11.051	10.897	11.014	11.026	11.019	11.022	11.126	10.963	11.266	11.18	11.052	11.425	11.604	11.467	11.484	11.454	11.397	12.992	12.193	12.235	11.247	11.282	11.404	11.228	11.609	11.462	11.362	11.324	11.391	11.48	11.555	11.464	11.159	11.231	11.412	11.299	11.206	11.302	12.732
CT549	10.995	11.055	10.969	11.032	11.028	10.996	10.909	11.241	11.079	11.196	10.977	11.021	10.994	11.169	11.101	11.273	11.3	11.358	11.184	11.242	11.113	11.34	11.338	11.331	11.243	11.477	11.315	11.635	11.609	11.579	11.351	11.339	11.379	11.55	11.617	11.443	13.718	12.52	12.57	12.395	12.209	12.004	11.244	11.158	11.392	11.294	11.4	11.268	11.843
CT550	11.529	11.637	11.692	11.789	11.728	11.883	11.913	11.798	11.968	11.589	11.77	11.974	11.934	11.924	11.881	12.048	12.04	12.062	12.091	12.003	11.995	12.075	11.907	11.948	12.035	12.109	12.171	12.269	12.791	12.867	12.181	12.027	12.002	12.157	11.977	11.946	11.963	12.024	12.049	12.055	12.009	11.94	12.205	12.032	12.03	12.143	12.214	12.12	11.574
CT551	10.703	10.834	10.775	10.864	10.875	10.736	10.981	11.327	11.197	11.485	11.492	11.334	11.058	11.052	11.21	11.174	11.221	11.174	11.058	11.124	11.148	11.256	11.363	11.523	11.229	11.53	11.462	12.514	12.331	12.293	11.145	11.373	11.498	11.177	11.6	11.445	11.479	11.577	11.565	11.585	11.764	11.553	11.192	11.153	11.359	11.142	11.22	11.126	13.539
CT552	11.53	11.541	11.661	11.457	11.676	11.594	11.74	11.769	11.951	12.043	12.075	11.843	11.697	11.618	11.828	11.743	11.76	11.96	11.659	11.798	11.788	12.133	11.984	12.13	11.921	11.773	11.815	13.319	13.414	13.652	11.759	11.731	11.588	11.97	11.862	11.919	12.259	12.439	12.335	12.147	12.21	12.12	12.785	13.651	13.324	13.468	13.659	13.823	11.766
CT553	11.277	11.29	11.252	11.406	11.381	11.312	11.353	11.578	11.5	11.634	11.498	11.389	11.573	11.572	11.447	11.682	11.747	11.562	11.524	11.68	11.296	11.535	11.37	11.279	11.372	11.544	11.26	11.694	11.804	11.636	11.379	11.358	11.291	11.086	11.502	11.566	11.232	11.402	11.205	11.45	11.659	11.478	11.227	11.351	11.447	11.454	11.372	11.395	11.584
CT554	11.183	11.126	11.152	11.26	11.223	11.196	11.259	11.254	11.302	11.282	11.409	11.29	11.262	11.282	11.332	11.239	11.312	11.272	11.393	11.504	11.434	11.505	11.486	11.492	11.5	11.477	11.579	11.581	11.559	11.665	11.552	11.634	11.57	11.497	11.61	11.624	11.597	11.491	11.418	11.596	11.533	11.474	12.338	11.849	11.853	11.658	11.682	11.713	12.839
CT555	11.272	11.365	11.159	11.302	11.416	11.225	11.45	11.482	11.235	11.436	11.473	11.446	11.448	11.387	11.391	11.531	11.636	11.482	11.491	11.604	11.639	11.811	11.744	11.819	11.634	11.599	11.65	11.801	11.808	11.838	11.655	11.615	11.672	11.549	11.8	11.726	11.796	11.772	11.679	11.648	11.89	11.599	11.725	11.785	11.764	11.794	11.894	11.698	12.176
CT556	10.588	10.556	10.447	10.537	10.745	10.394	10.525	10.897	10.631	10.66	10.737	10.688	9.915	10.126	9.896	10.242	10.2	10.138	10.341	10.707	10.544	10.697	10.884	10.86	10.8	10.962	10.971	11.576	11.54	11.647	10.755	10.93	10.853	10.834	11.396	11.26	11.256	11.333	11.323	11.567	11.656	11.508	11.275	11.257	11.303	11.143	11.193	11.104	11.336
CT557	11.473	11.613	11.302	11.503	11.616	11.513	11.545	11.366	11.411	11.648	11.588	11.651	11.613	11.705	11.792	11.654	11.798	11.709	12.089	11.977	11.726	11.568	11.577	11.416	11.539	11.594	11.744	11.645	11.752	11.704	11.645	11.697	11.628	11.466	11.636	11.601	12.138	11.913	12.026	11.841	11.896	11.803	11.594	11.606	11.75	11.624	11.636	11.635	12.138
CT558	10.358	10.624	10.532	10.629	10.795	10.52	10.342	10.838	10.383	10.501	10.449	10.58	10.218	10.442	10.58	10.522	10.507	10.567	10.64	11.12	10.906	10.658	11.011	10.976	10.649	10.903	10.89	11.25	11.362	11.286	10.659	10.905	10.823	10.592	11.303	11.245	10.924	11.053	11.129	11.379	11.336	11.338	10.685	10.929	11.2	11.037	11.065	11.06	12.387
CT559	12.024	12.741	12.803	12.476	12.248	12.347	12.218	12.279	12.53	12.67	12.552	12.809	12.298	12.585	12.587	12.456	12.444	12.535	12.548	14.91	14.696	16.634	16.547	16.405	12.415	12.637	13.28	15.987	15.95	16.132	12.656	12.389	12.504	13.476	12.795	13.535	13.479	13.157	13.509	12.975	12.982	12.67	13.643	13.912	13.409	13.824	14.57	13.414	15.108
CT560	10.832	11.008	10.889	10.823	11.228	10.869	10.918	11.158	11.048	11.071	11.036	10.847	10.813	10.876	11.054	11.022	11.017	11.016	11.082	11.203	11.177	11.259	11.124	11.118	10.841	10.981	10.955	11.302	11.487	11.285	10.712	10.989	10.963	10.767	11.416	11.266	11.144	11.448	11.254	11.377	11.435	11.486	11.037	11.013	11.23	11.133	11.22	11.359	10.936
CT561	11.641	11.68	11.625	11.812	11.875	11.884	11.843	11.828	12.064	11.727	11.909	12.05	11.924	11.886	11.983	11.972	12.122	12.036	12.173	12.021	12.029	12.405	12.093	12.014	12.061	12.091	12.036	13.476	12.457	12.549	12.118	12.11	12.128	12.073	11.951	11.952	12.199	12.025	11.993	11.984	11.834	11.929	12.115	11.939	11.885	11.903	11.995	11.957	11.999
CT562	11.544	11.461	11.498	11.707	11.628	11.611	11.753	11.733	11.971	11.732	11.726	11.76	11.822	11.805	11.919	11.817	11.952	11.952	12.138	12.137	12.172	11.786	11.725	11.882	11.836	11.826	11.912	14.279	14.956	15.454	11.947	11.891	11.908	11.967	11.888	11.882	12.007	11.904	11.932	11.902	11.879	11.857	11.851	11.613	11.712	11.713	11.746	11.806	11.759
CT563	10.536	10.648	10.512	10.716	10.761	10.58	10.506	10.951	10.627	10.738	10.641	10.539	10.371	10.543	10.675	10.548	10.689	10.424	10.661	10.966	10.836	10.904	11.087	11.011	10.821	10.974	11.013	11.317	11.317	11.355	10.756	10.887	10.818	10.708	11.291	11.147	10.886	10.926	11.125	11.459	11.435	11.293	10.741	10.926	11.236	11.142	11.164	11.096	11.105
CT564	10.319	10.546	10.397	10.673	10.774	10.34	10.443	10.84	10.676	10.674	10.66	10.401	10.417	10.718	10.459	10.358	10.608	10.459	10.578	10.802	10.596	10.879	11.148	11.013	10.761	10.933	10.94	11.878	11.925	11.87	10.585	10.923	11.014	10.563	11.355	11.16	11.21	11.262	11.303	11.376	11.551	11.387	10.807	10.884	11.202	11.01	10.93	10.886	12.553
CT565	10.435	10.661	10.516	10.489	10.767	10.514	10.501	10.755	10.493	10.527	10.366	10.598	10.673	11.015	10.902	11.026	11.155	11.065	10.574	10.891	10.624	11.313	11.336	11.198	10.907	11.261	13.852	12.338	12.318	12.406	11.081	11.228	11.186	10.606	11.289	11.229	11.753	11.433	11.407	11.587	11.592	11.544	11.054	11.091	11.312	11.192	11.246	11.264	14.422
CT566	12.757	12.555	12.51	12.455	12.325	12.595	11.821	12.012	11.599	11.782	12.122	12.058	12.518	12.607	12.445	12.667	12.637	12.697	13.792	13.622	13.814	14.345	13.33	13.755	11.978	11.951	12.055	13.485	13.24	13.579	13.189	12.802	12.734	13.356	12.883	12.939	14.152	13.595	13.684	13.235	13.171	13.194	12.892	12.559	12.22	12.425	12.3	12.223	12.763
CT567	10.919	11.071	10.955	11.057	11.131	11.128	11.285	11.201	10.965	10.984	11.06	11.42	12.985	12.671	12.843	13.076	12.969	12.833	11.385	11.337	11.405	11.934	11.44	11.405	11.29	11.278	11.316	11.468	11.461	11.455	11.258	11.211	11.178	11.124	11.395	11.392	11.243	11.307	11.357	11.545	11.458	11.518	11.325	11.338	11.444	11.292	11.504	11.562	11.807
CT568	10.431	10.853	10.763	10.742	11.061	10.777	11.056	11.124	10.983	11.197	11.313	10.957	11.042	11.031	11.03	11.028	10.862	11.052	11.022	11.171	10.826	11.598	11.304	11.458	11.356	11.45	11.508	11.435	11.441	11.533	11.477	11.328	11.486	11.215	11.467	11.488	12.635	12.23	12.114	11.987	11.983	11.826	11.242	11.262	11.379	11.199	11.346	11.216	12.152
CT569	11.572	11.682	11.619	11.66	11.731	11.653	11.631	11.95	11.878	11.937	12.087	11.8	11.71	11.865	11.71	11.863	11.87	11.753	12.086	12.403	12.516	11.967	11.886	11.539	11.573	11.632	11.754	12.072	11.929	11.87	11.823	11.864	11.803	11.525	11.623	11.617	11.893	11.93	11.851	11.78	11.952	11.844	11.681	11.726	11.676	11.711	11.698	11.606	11.418
CT570	10.898	11.12	11.302	11.269	11.336	11.164	11.267	11.513	11.147	11.315	11.22	11.35	11.555	11.499	12.077	11.504	11.51	11.907	10.97	11.139	10.92	11.623	11.582	11.358	11.408	11.411	11.343	11.849	12.225	11.96	11.283	11.287	11.332	11.216	11.481	11.429	11.908	11.709	11.653	11.656	11.747	11.697	11.456	11.4	11.489	11.46	11.526	11.452	12.385
CT571	12.45	12.366	12.359	12.332	12.362	12.291	12.142	12.02	11.873	12.108	12.168	12.191	12.048	12.054	12.176	12.06	12.054	12.023	13.761	13.549	13.809	11.82	11.803	11.601	11.78	11.807	11.796	13.167	13.147	13.113	12.141	11.918	11.818	11.883	11.855	11.818	12.405	12.568	12.734	12.351	12.74	12.592	12.438	12.568	12.382	12.479	12.747	12.913	12.328
CT572	10.935	11.157	10.946	11.322	11.238	10.975	10.723	11.058	10.636	10.844	10.8	10.553	10.753	10.817	10.63	10.864	11.08	10.783	10.951	11.046	10.776	11.413	11.247	11.147	11.332	11.206	11.304	11.476	11.675	11.537	11.3	11.206	11.404	10.941	11.563	11.336	11.373	11.54	11.469	11.604	11.501	11.439	11.211	11.265	11.338	11.373	11.208	11.273	13.462
CT573	10.708	11.108	10.799	10.896	11.265	11.122	10.908	11.289	11.205	11.073	11.024	10.949	11.177	11.184	11.366	11.29	11.285	11.293	11.224	11.268	11.067	11.223	11.318	11.229	11.097	11.187	11.152	11.41	11.435	11.401	11.014	11.192	11.21	10.998	11.457	11.38	11.293	11.558	11.48	11.497	11.597	11.557	11.212	11.27	11.355	11.336	11.464	11.45	12.308
CT574	10.662	10.831	10.558	10.871	10.735	10.633	10.655	11.106	10.828	10.843	10.779	10.701	10.747	10.849	10.796	10.844	10.963	10.892	10.791	10.841	10.606	10.921	10.924	10.957	11.035	11.128	11.341	11.292	11.477	11.346	11.036	11.16	11.141	11.005	11.41	11.34	11.145	11.12	11.143	11.373	11.381	11.399	11.061	10.983	11.239	11.075	11.095	11.187	12.454
CT575	10.388	10.583	10.445	10.728	10.874	10.657	10.289	10.925	10.576	10.71	10.461	10.431	10.666	10.919	10.488	10.937	10.927	10.385	10.749	10.966	10.575	11.259	11.093	10.966	10.939	11.025	11.078	11.422	11.553	11.54	10.909	11.161	11.095	10.788	11.49	11.273	11.268	11.228	11.093	11.531	11.589	11.298	10.921	10.881	11.081	11.097	10.91	10.945	11.432
CT576	11.935	11.814	12.046	11.99	11.79	11.9	11.999	11.887	12.01	12.037	12.066	12.074	12.172	12.09	12.143	12.235	12.217	12.071	12.524	12.604	12.686	12.391	12.264	12.132	12.26	12.175	12.315	12.085	12.059	12.095	12.228	12.075	12.319	12.428	12.246	12.171	13.47	12.356	12.176	12.19	12.227	11.962	12.206	12.121	11.915	12.057	11.976	11.844	12.002
CT577	12.115	12.153	12.119	12.054	12.029	12.088	12.018	12.018	12.323	12.25	12.219	12.08	12.126	12.226	12.051	11.988	12.024	11.948	11.84	11.774	11.72	11.911	11.911	11.726	11.828	11.85	11.767	11.938	11.914	11.894	11.653	11.739	11.835	11.705	11.812	11.859	11.815	11.793	11.728	11.81	11.789	11.768	11.857	11.733	11.817	11.751	11.794	11.796	11.086
CT578	13.794	14.001	13.832	13.63	13.93	14.206	13.186	13.223	13.757	13.655	14.151	13.845	12.783	13.254	13.344	13.444	13.286	13.038	14.215	14.754	14.731	16.224	16.021	15.645	13.573	13.451	14.692	15.625	15.657	15.67	14.383	14.209	14.45	14.995	14.72	14.935	16.719	16.47	16.393	15.902	15.826	15.607	15.778	15.579	15.194	15.52	15.857	15.633	15.413
CT579	11.187	11.148	11.115	11.126	11.3	11.195	11.487	11.373	11.475	11.518	11.575	11.536	11.742	11.725	12.401	12.077	11.839	11.983	12.663	12.097	12.239	13.503	13.724	13.002	12.834	12.838	12.706	13.32	13.427	13.521	12.989	13.638	13.469	11.312	11.466	11.421	13.381	12.796	12.668	12.408	12.553	12.35	14.69	15.105	14.57	14.675	15.328	14.931	13.886
CT580	10.762	10.925	10.792	10.934	11.032	10.823	10.817	10.945	11.003	10.79	10.856	10.944	10.827	10.809	10.751	10.924	10.987	10.878	10.886	11.097	11.069	11.274	11.271	11.139	11.15	11.3	11.361	11.354	11.523	11.519	11.203	11.312	11.255	11.225	11.458	11.441	11.326	11.353	11.455	11.558	11.478	11.57	11.597	11.632	11.574	11.742	11.619	11.554	12.817
CT581	10.472	10.743	10.602	10.853	11.04	10.655	10.565	10.937	10.762	10.837	10.738	10.589	10.194	10.437	10.34	10.599	10.567	10.531	10.683	10.869	10.915	12.665	12.311	11.8	11.136	11.174	11.24	11.469	11.637	11.436	11.001	11.185	11.167	11.137	11.567	11.594	11.288	11.272	11.229	11.418	11.497	11.438	11.07	11.153	11.357	11.197	11.077	11.057	12.548
CT582	11.079	11.125	11.069	11.085	11.213	11.093	11.311	11.382	11.249	11.339	11.158	10.984	11.568	11.815	11.664	11.827	11.729	11.715	11.35	11.296	11.314	13.066	11.568	11.619	11.479	11.785	11.675	11.634	11.772	11.688	11.468	11.677	11.604	11.552	11.706	11.725	11.671	11.568	11.506	11.627	11.626	11.606	11.456	11.419	11.533	11.463	11.4	11.258	12.911
CT583	11.504	11.432	11.377	11.544	11.429	11.659	11.668	11.744	11.762	11.884	11.701	11.379	11.452	11.38	11.442	11.427	11.528	11.33	12.743	12.914	12.854	12.755	11.779	11.603	11.252	11.398	11.487	12.181	12.288	12.046	11.2	11.153	11.365	11.084	11.556	11.533	11.477	11.499	11.548	11.647	11.848	11.648	14.581	14.435	13.705	13.8	13.83	13.769	11.339
CT584	11.914	11.985	12.202	12.191	12.051	12.152	11.799	11.809	11.871	11.898	12.089	11.888	12.027	12.018	12.031	12.093	12.115	11.927	11.958	12.073	12.231	12.296	12.25	12.264	12.211	12.104	12.563	12.674	12.698	13.032	11.862	11.981	11.887	11.709	11.9	11.957	11.88	11.949	11.845	11.875	11.862	11.899	12.785	12.802	12.668	12.928	13.109	12.91	12.11
CT585	11.925	11.946	11.905	12.034	12.027	12.025	11.994	12.019	11.973	12.01	12.07	11.955	12.107	12.178	12.093	12.195	12.191	12.075	12.085	12.198	12.285	12.016	12.187	12.193	12.104	12.145	11.985	12.4	12.323	12.341	12.343	12.46	12.281	12.359	12.164	12.245	11.903	11.879	11.974	11.979	12.052	11.793	11.903	11.855	11.835	12.02	11.984	11.814	11.916
CT586	11.732	11.668	11.643	11.641	11.883	11.783	11.834	11.926	11.821	11.999	11.771	11.837	11.906	11.836	11.902	11.84	11.689	11.662	11.706	11.473	11.493	11.574	11.51	11.433	11.508	11.554	11.45	11.708	11.825	11.786	11.602	11.683	11.652	11.571	11.67	11.664	12.051	11.95	11.912	11.864	11.91	11.887	12.084	12.083	11.916	11.946	11.941	11.873	11.835
CT587	11.049	10.944	10.785	11.057	11.056	11.216	11.265	11.322	10.968	11.051	11.037	11.39	11.136	11.271	11.045	11.329	11.331	11.289	11.054	11.197	11.266	11.337	11.33	11.199	11.3	11.505	11.281	11.455	11.619	11.624	11.298	11.243	11.18	11.405	11.509	11.528	11.263	11.381	11.399	11.5	11.548	11.542	12.135	12.016	12.043	11.968	12.027	11.778	12.705
CT588	10.532	10.675	10.491	10.466	10.958	10.562	10.549	10.833	10.574	10.782	10.689	10.357	10.408	10.796	10.316	10.645	10.747	10.318	10.565	10.869	10.612	11.069	11.064	10.994	10.919	11.063	11.027	11.528	11.663	11.45	10.774	10.988	11.005	10.734	11.421	11.264	11.585	11.434	11.193	11.556	11.589	11.442	11.196	11.119	11.324	11.142	10.969	11.157	12.904
CT589	11.412	11.433	11.463	11.506	11.552	11.605	11.756	11.701	11.868	11.832	11.914	12.301	12.026	11.769	11.866	11.81	11.585	11.69	11.471	11.359	11.388	11.826	11.994	11.901	11.787	11.93	12.04	11.763	11.849	11.824	11.739	11.761	11.865	11.626	11.716	11.656	12.855	12.722	12.861	12.512	12.628	12.455	11.917	11.793	11.803	11.862	11.986	11.847	12.007
CT590	11.227	11.208	11.044	11.121	11.285	10.988	11.028	11.278	10.847	11.2	10.999	11.133	11.025	11.327	11.117	11.324	11.391	11.271	11.271	11.178	11.02	11.64	11.746	11.614	11.473	11.451	11.386	12.184	12.079	12.048	11.322	11.27	11.484	11.088	11.474	11.441	11.482	11.489	11.385	11.571	11.543	11.437	11.377	11.439	11.538	11.454	11.369	11.41	13.108
CT591	10.681	10.868	10.631	10.876	11.069	10.764	10.71	11	10.639	10.817	10.818	10.55	10.758	10.771	10.458	10.743	10.895	10.652	10.961	10.951	11.007	11.464	11.291	11.157	11.169	11.011	11.3	11.394	11.673	11.635	11.03	11.134	11.321	11.05	11.547	11.39	11.317	11.332	11.392	11.482	11.499	11.444	11.298	11.403	11.39	11.41	11.347	11.319	12.513
CT592	10.739	11.007	10.795	10.844	11.085	10.917	10.71	11.092	10.812	10.955	10.993	10.711	10.961	10.821	10.532	10.804	10.848	10.645	10.858	10.955	10.691	11.52	11.65	11.82	11.273	11.201	11.26	11.48	11.589	11.527	11.176	11.248	11.232	11.039	11.497	11.459	11.287	11.398	11.383	11.457	11.472	11.447	12.644	11.838	12.243	12.102	12.118	12.51	13.01
CT593	11.401	11.482	11.453	11.55	11.465	11.408	11.695	11.561	11.874	11.78	11.829	11.753	11.874	11.741	11.84	11.93	11.815	11.774	11.802	11.693	11.833	12.042	11.999	11.892	11.704	11.905	11.75	11.906	11.738	11.703	12.815	13.102	13.187	11.829	11.784	11.697	11.815	11.867	11.882	11.79	12.052	11.842	11.993	11.931	11.862	11.936	12.001	11.879	11.918
CT593.1	11.301	11.281	11.371	11.484	11.453	11.316	11.321	11.469	11.594	11.263	11.395	11.501	11.561	11.484	11.454	11.593	11.636	11.704	11.632	11.586	11.507	11.665	11.743	11.569	11.597	11.682	11.644	11.735	11.674	11.559	11.282	11.372	11.424	11.404	11.501	11.417	11.429	11.392	11.407	11.561	11.617	11.634	11.356	11.271	11.547	11.3	11.656	11.515	11.156
CT594	10.989	11.195	10.997	11.243	11.201	11.136	11.038	11.449	11.087	11.112	11.147	11.109	11.015	11.271	11.018	11.273	11.113	10.986	11.183	11.249	11.136	11.846	11.738	11.809	11.029	11.17	11.082	11.305	11.443	11.542	10.987	11.116	11.153	10.814	11.398	11.347	11.171	11.288	11.201	11.379	11.496	11.395	11.244	11.395	11.506	11.397	11.449	11.383	11.1
CT595	11.604	11.661	11.555	11.6	11.696	11.611	11.651	11.704	11.65	11.757	11.749	11.471	11.856	11.851	11.721	11.899	11.807	11.746	11.876	11.872	11.84	11.939	12.04	11.978	11.968	12.035	11.939	12.067	11.971	11.911	11.65	11.66	11.636	11.64	11.679	11.658	12.751	12.662	12.723	12.2	12.457	12.093	11.936	11.977	11.975	11.998	11.986	11.805	11.325
CT596	11.882	12.069	11.945	11.915	12.145	12.02	11.983	11.909	12.025	11.979	11.968	11.988	11.966	12.052	12.147	12.113	12.095	12.079	12.108	12.102	11.947	12.238	12.541	12.551	12.041	12.105	12.118	11.959	11.907	11.975	12.159	11.971	11.871	12.046	11.979	11.962	12.394	12.467	12.301	12.164	12.181	12.281	12.394	12.224	12.08	12.19	12.249	12.286	11.702
CT597	11.27	11.355	11.277	11.332	11.561	11.197	11.112	11.439	11.408	11.392	11.473	11.202	11.435	11.611	11.5	11.591	11.576	11.437	11.647	11.807	11.872	12.29	11.659	11.741	11.547	11.456	11.57	11.739	11.798	11.736	11.97	11.877	11.914	12.014	11.814	11.652	11.618	11.692	11.541	11.742	11.675	11.65	11.843	11.596	11.562	11.624	11.651	11.419	11.418
CT598	12.561	12.38	12.37	12.399	12.257	12.38	11.257	11.502	11.219	11.565	11.536	11.406	11.162	11.451	11.299	11.287	11.387	11.287	12.081	13.742	13.777	11.878	11.766	11.664	11.793	11.861	11.933	12.149	12.117	12.298	11.636	11.787	11.86	11.397	11.711	11.681	15.338	14.329	14.142	13.676	13.635	13.435	11.515	11.636	11.65	11.587	11.609	11.528	13.637
CT599	11.565	11.606	11.725	11.689	11.641	11.902	11.787	11.641	11.796	11.755	11.825	11.887	11.697	11.795	11.915	11.778	11.828	11.928	11.913	11.916	11.842	11.893	11.738	11.862	11.813	11.777	11.715	11.663	11.754	11.719	11.555	11.597	11.599	11.444	11.639	11.691	11.657	11.558	11.66	11.611	11.599	11.652	11.699	11.709	11.731	11.724	11.799	11.719	12.136
CT600	11.066	11.256	11.159	11.155	11.314	11.137	11.201	11.526	11.468	11.406	11.408	11.31	11.332	11.336	11.201	11.347	11.378	11.213	12.261	12.355	12.454	11.749	11.799	11.8	11.519	11.667	12.015	12.02	12.329	12.222	11.178	11.328	11.434	11.338	11.697	11.477	11.409	11.427	11.477	11.631	11.632	11.408	11.242	11.331	11.476	11.364	11.493	11.259	12.307
CT601	12.451	13.565	13.455	13.178	13.027	13.146	13.102	12.85	13.195	13.954	13.477	13.001	13.732	13.248	13.432	13.371	13.219	13.201	12.625	12.63	12.603	16.656	16.547	16.396	12.818	12.635	12.561	14.941	14.904	15.005	13.274	12.251	12.317	13.386	12.753	12.87	12.984	12.797	12.784	12.435	12.53	12.369	13.874	14.98	14.458	14.57	14.772	14.705	13.377
CT602	9.971	10.344	10.036	10.223	10.503	10.011	10.084	10.59	10.259	10.309	10.3	10.21	9.448	9.762	9.874	9.76	10.094	10.072	10.061	10.479	10.364	10.532	11.001	10.756	10.51	10.799	10.887	11.292	11.347	11.329	10.568	10.805	10.77	10.56	11.275	11.243	10.769	10.933	11.044	11.327	11.318	11.282	10.384	10.69	11.105	10.93	10.811	10.98	12.414
CT603	12.009	11.919	11.888	12.024	11.963	11.98	11.981	11.942	12.064	12.084	12.047	12.189	12.139	12.107	12.155	12.173	12.162	11.969	12.231	12.128	12.256	13.039	12.804	12.38	12.246	12.162	12.506	12.716	12.901	12.99	12.165	12.144	12.297	12.131	12.058	12.04	12.048	12.037	11.888	12.019	11.925	11.866	12.946	12.41	12.068	12.317	12.148	12.075	12.032
CT604	10.714	10.895	10.671	10.856	11.123	10.601	10.687	10.967	10.733	11.006	10.828	10.612	10.786	11.086	10.852	11.021	11.14	10.567	10.847	11.081	10.827	11.135	11.125	11.087	11.002	11.184	11.226	11.475	11.652	11.541	10.997	11.137	11.167	10.885	11.477	11.476	11.193	11.331	11.168	11.464	11.681	11.408	11.155	11.274	11.347	11.263	10.95	11.074	12.082
CT605	10.923	10.946	10.856	11.09	11.185	10.976	10.501	10.821	10.467	10.819	10.513	10.416	10.37	10.679	10.29	10.796	10.891	10.368	10.871	11.137	10.887	11.118	11.157	10.952	11.284	11.325	11.357	11.891	11.982	11.939	10.972	11.125	11.079	10.737	11.374	11.237	11.16	11.132	11.195	11.52	11.529	11.382	10.81	11.022	11.132	11.153	11.064	11.143	12.492
CT606	11.208	10.992	11.017	11.201	11.254	11.335	11.353	11.65	12.078	12.591	12.458	12.051	11.062	11.087	10.958	11.185	11.257	11.097	11.094	11.388	11.194	11.636	11.652	11.55	11.849	12.324	12.333	11.684	11.81	11.851	11.478	11.691	11.663	11.273	11.588	11.473	11.822	11.726	11.642	11.744	11.762	11.65	11.329	11.384	11.474	11.257	11.261	11.365	11.955
CT606.1	11.823	11.904	11.881	12.059	11.909	11.917	11.891	11.949	12.088	11.983	11.996	11.846	12.07	11.976	12.047	12.06	12.043	12.021	12.023	12.074	12.089	11.844	11.913	11.725	11.655	11.675	11.666	11.807	11.813	11.747	11.558	11.688	11.674	11.577	11.794	11.736	11.537	11.537	11.637	11.724	11.787	11.657	11.669	11.697	11.814	11.819	11.595	11.569	11.521
CT607	10.958	10.938	11.004	11.038	11.207	11.028	11.543	11.656	11.361	11.387	11.483	11.609	11.17	11.263	11.028	11.362	11.354	11.383	11.41	11.494	11.205	11.591	11.591	11.458	11.501	11.523	11.309	11.706	11.774	11.785	11.65	11.546	11.6	11.423	11.661	11.59	11.819	11.613	11.602	11.703	11.681	11.617	11.458	11.541	11.62	11.461	11.449	11.324	11.04
CT608	11.551	11.515	11.63	11.442	11.421	11.654	11.6	11.704	11.794	11.823	11.65	11.712	11.778	11.916	11.852	11.798	11.812	11.609	11.6	11.589	11.503	12.053	12.012	11.782	11.57	11.704	11.666	11.824	11.839	11.78	11.664	11.756	11.763	11.548	11.782	11.746	11.79	11.891	11.714	11.739	11.802	11.718	11.822	11.677	11.612	11.726	11.591	11.64	11.786
CT609	10.523	10.689	10.52	10.72	10.943	10.644	10.615	11.09	10.749	10.748	10.715	10.392	10.68	10.887	10.812	10.86	10.95	10.774	10.894	10.957	10.852	11.13	11.216	11.043	11.312	11.341	11.421	11.367	11.593	11.371	10.932	11.11	11.076	11.125	11.486	11.443	11.516	11.671	11.514	11.654	11.704	11.507	10.964	11.149	11.105	11.254	11.198	11.068	12.537
CT610	11.423	11.44	11.312	11.397	11.367	11.527	11.506	11.854	11.629	11.712	11.7	11.825	11.674	11.494	11.324	11.56	11.584	11.538	12.083	11.791	11.59	13.956	13.427	13.218	11.779	11.723	11.72	12.833	12.593	13.376	12.065	11.924	12.056	12.089	11.944	11.926	12.189	11.76	11.905	11.765	11.72	11.766	13.063	13.425	13.085	13.044	13.153	13.605	12.336
CT611	11.001	10.919	11.111	11.068	11.08	11.129	11.022	11.324	11.202	11.225	11.127	11.14	11.157	11.19	11.483	11.325	11.389	11.305	11.382	11.284	11.246	11.813	11.757	11.828	11.238	11.306	11.299	11.534	11.564	11.521	11.451	11.456	11.751	11.351	11.678	11.555	12.312	11.866	11.776	11.748	11.917	11.821	11.429	11.453	11.429	11.438	11.561	11.561	12.567
CT612	11.285	11.227	11.358	11.188	11.254	11.415	11.616	11.566	11.276	11.251	11.224	11.59	11.484	11.655	11.365	11.674	11.595	11.579	11.63	11.633	11.639	11.705	11.586	11.527	11.599	11.781	11.719	11.756	11.848	11.869	11.776	11.745	11.563	11.758	11.766	11.762	11.957	11.918	11.917	11.918	11.877	11.901	11.741	11.747	11.691	11.643	11.689	11.654	11.761
CT613	10.344	10.715	10.329	10.541	10.837	10.482	10.513	10.963	10.527	10.627	10.616	10.37	10.688	10.735	10.677	10.745	10.775	10.423	10.61	10.756	10.519	10.925	10.869	10.95	10.883	11.007	11.004	11.261	11.41	11.202	10.751	10.79	10.852	10.637	11.332	11.222	11.093	11.1	11.038	11.311	11.321	11.378	10.868	10.936	11.303	11.071	11.038	11.24	13.175
CT614	11.213	11.402	11.257	11.024	11.368	11.194	11.57	11.484	11.152	11.233	11.242	11.529	11.429	11.29	11.105	11.406	11.464	11.448	11.604	11.631	11.456	11.682	11.638	11.584	11.709	11.614	11.668	11.994	11.961	12.039	11.766	11.876	11.702	11.8	11.793	11.637	11.725	11.719	11.579	11.787	11.676	11.67	11.622	11.656	11.6	11.568	11.441	11.407	11.536
CT615	11.733	11.786	11.728	11.82	11.649	11.714	11.808	11.841	11.732	11.995	11.979	11.868	11.68	11.761	11.635	11.598	11.671	11.53	11.606	11.671	11.626	11.977	12.089	12.186	11.965	11.911	11.953	12.099	12.114	12.074	11.654	11.709	11.752	11.76	11.766	11.743	14.031	13.154	13.105	12.64	12.728	12.629	11.89	12.014	11.906	12.032	11.937	11.835	11.898
CT616	12.622	12.741	12.607	12.693	12.911	12.862	11.55	11.659	11.677	11.876	12.025	11.791	12.326	12.357	12.673	12.695	12.454	12.686	12.543	12.483	12.569	12.922	13.049	12.947	12.825	13.109	13.079	13.644	13.74	13.737	12.435	12.529	12.773	12.429	12.112	12.297	13.254	13.27	13.35	12.98	12.907	12.859	12.229	11.824	11.757	11.82	11.805	11.843	13.312
CT617	11.667	11.696	11.861	11.659	11.641	11.875	11.918	11.788	11.854	11.862	11.979	11.985	11.8	11.915	12.086	11.94	11.894	11.974	11.898	11.692	11.72	11.578	11.761	11.633	11.599	11.514	11.6	11.66	11.639	11.568	11.566	11.413	11.406	11.651	11.703	11.711	11.677	11.629	11.815	11.625	11.747	11.758	11.751	11.744	11.712	11.605	11.899	11.966	11.7
CT618	11.304	11.432	11.361	11.328	11.303	11.316	11.601	11.563	11.617	11.651	11.452	11.272	11.423	11.583	11.433	11.533	11.367	11.34	11.465	11.553	11.439	11.37	11.337	11.119	11.285	11.337	11.501	11.616	11.581	11.533	11.228	11.331	11.28	11.321	11.574	11.514	11.417	11.512	11.36	11.594	11.666	11.43	11.283	11.378	11.482	11.419	11.497	11.463	11.264
CT619	11.794	11.763	11.797	11.803	11.785	11.87	11.671	11.709	11.925	11.727	11.725	11.81	11.937	11.938	11.924	11.966	11.909	11.965	11.705	11.877	11.969	13.084	13.945	14.047	12.279	11.707	11.714	12.019	12.153	12.203	11.658	11.691	11.783	11.564	11.891	11.972	12.015	12.444	12.464	12.066	12.472	12.24	12.777	13.157	13.073	13.382	13.569	13.172	12.853
CT620	11.632	11.648	11.628	11.708	11.693	11.829	11.8	11.822	12.138	11.827	11.871	11.917	11.818	11.875	11.821	11.983	11.87	11.837	12.01	11.993	11.946	12.754	12.079	11.91	11.915	12.028	12.006	12.085	12.185	12.201	12.065	11.978	11.882	12.102	11.952	11.953	12.117	13.391	13.174	12.428	13.164	12.792	12.532	12.25	12.208	12.339	12.422	12.152	11.709
CT621	12.171	12.218	12.193	12.02	12.2	12.104	11.631	11.746	11.732	11.824	11.826	11.676	11.637	11.747	11.583	11.668	11.665	11.393	12.458	12.81	12.695	11.717	11.781	11.646	11.473	11.576	11.631	12.003	12.208	11.906	11.565	11.712	11.542	11.427	11.684	11.601	12.724	12.716	12.584	12.393	12.488	13.034	11.95	11.75	11.756	11.694	11.739	11.541	12.116
CT622	11.364	11.653	11.687	11.783	11.791	11.888	11.475	11.573	11.587	11.847	11.514	11.42	11.568	11.629	11.528	11.717	11.767	11.581	11.519	11.504	11.17	13.458	14.222	13.506	12.596	12.407	12.757	11.838	12.078	11.995	11.723	11.819	11.931	11.399	11.705	11.604	11.649	11.594	11.605	11.559	11.651	11.631	11.494	11.502	11.665	11.81	12.116	12.526	12.564
CT623	10.35	10.478	10.297	10.151	10.691	10.45	10.479	10.85	10.311	10.468	10.528	10.587	10.201	10.386	10.237	10.5	10.443	10.419	10.475	10.643	10.472	10.731	10.85	10.694	10.696	10.908	11.016	11.191	11.348	11.328	10.725	10.868	10.87	10.718	11.361	11.221	10.893	10.977	11.091	11.381	11.31	11.294	10.729	10.796	11.08	10.799	10.687	10.827	13.147
CT624	13.187	13.148	13.199	13.253	13.335	13.359	12.261	12.202	12.346	12.405	12.518	12.377	12.269	12.484	12.349	12.572	12.567	12.592	12.83	12.957	13.027	12.312	12.231	12.322	13.222	13.404	13.385	13.664	13.676	13.824	12.335	12.374	12.251	12.961	12.464	12.644	13.391	13.173	13.022	12.6	12.631	12.595	12.414	12.055	12.012	11.984	12.137	12.008	12.069
CT625	10.809	11.048	10.679	10.948	11.031	10.762	10.952	11.247	10.645	10.945	10.791	10.853	10.994	11.139	10.962	11.107	11.323	11.202	11.014	11.135	10.923	11.289	11.254	11.355	11.348	11.422	11.565	11.505	11.761	11.73	11.135	11.294	11.256	10.864	11.44	11.377	11.366	11.321	11.306	11.488	11.52	11.417	11.161	11.469	11.497	11.295	11.499	11.305	10.716
CT626	11.581	11.554	11.558	11.509	11.626	11.709	11.819	11.816	11.784	11.736	11.636	12.055	11.853	11.889	11.649	11.921	11.944	11.948	12.105	11.968	11.883	11.996	11.838	11.93	12.006	12.018	11.966	11.887	11.807	11.894	11.898	11.98	11.905	11.852	11.802	11.845	11.907	11.869	11.925	11.907	11.818	11.833	11.898	11.892	11.898	11.834	11.9	11.919	11.964
CT627	11.172	11.165	11.242	11.268	11.397	11.213	12.103	12.007	12.278	12.224	12.469	12.369	11.375	11.455	11.53	11.424	11.444	11.474	11.491	11.509	11.574	11.911	11.834	11.757	11.341	11.785	11.654	11.588	11.512	11.465	11.641	11.71	11.768	11.641	11.804	11.824	11.874	11.911	12.116	11.889	11.952	11.717	12.374	11.813	11.766	11.804	12.1	11.903	12.622
CT628	10.239	10.822	10.397	10.488	10.794	10.347	10.297	10.798	10.427	10.651	10.565	10.317	10.348	10.389	10.312	10.548	10.526	10.428	10.536	10.734	10.477	10.943	10.85	10.892	10.764	10.86	10.943	11.272	11.35	11.223	10.748	10.827	10.797	10.515	11.34	11.133	10.966	10.963	10.937	11.296	11.259	11.232	10.732	10.78	11.18	11.027	11.087	11.177	11.532
CT629	11.157	11.208	11.102	11.126	11.264	11.257	11.362	11.349	11.298	11.303	11.395	11.312	11.402	11.528	11.51	11.539	11.577	11.507	11.552	11.584	11.614	11.682	11.704	11.628	11.594	11.695	11.46	11.809	11.764	11.74	11.47	11.635	11.591	11.196	11.54	11.502	11.565	11.459	11.508	11.626	11.724	11.532	11.355	11.41	11.521	11.34	11.378	11.303	11.939
CT630	10.738	10.936	10.907	10.765	11.098	10.897	11.198	11.27	10.954	10.945	10.997	11.091	10.859	10.953	10.771	11.1	11.104	10.984	11.149	11.124	11.091	11.622	11.5	11.396	11.162	11.268	11.285	11.538	11.723	11.715	11.361	11.514	11.454	11.379	11.496	11.519	11.629	11.572	11.496	11.614	11.534	11.569	11.776	12.317	12.138	11.873	11.897	11.996	11.786
CT631	11.032	11.604	11.173	11.229	11.87	11.368	11.424	11.558	11.32	11.516	11.511	11.289	11.177	11.137	11.308	11.655	11.883	11.874	11.375	11.268	11.18	11.562	11.565	11.581	11.316	11.559	11.383	11.6	11.634	11.556	11.377	11.268	11.357	11.126	11.466	11.418	11.459	11.499	11.433	11.637	11.554	11.554	11.322	11.353	11.426	11.39	11.529	11.712	12.043
CT632	11.231	11.351	11.222	11.325	11.372	11.589	11.344	11.547	11.402	11.57	11.449	11.429	11.384	11.339	11.525	11.473	11.466	11.55	11.558	11.563	11.495	11.674	11.785	11.783	11.499	11.456	11.442	11.523	11.639	11.579	11.404	11.616	11.716	11.562	11.676	11.761	11.688	11.965	11.809	11.743	11.922	11.801	11.488	11.65	11.49	11.451	11.671	11.584	12.634
CT633	10.742	10.926	10.838	11.081	11.161	10.988	10.994	11.088	11.176	11.195	11.113	11.003	11.014	10.993	11.139	11.122	11.052	11.074	11.027	11.221	11.069	11.1	11.163	11.256	11.314	11.401	11.332	11.407	11.585	11.951	11.382	11.391	11.253	10.904	11.407	11.331	11.15	11.113	11.053	11.396	11.335	11.324	11.103	11.02	11.342	11.167	11.228	11.174	11.762
CT634	11.105	11.149	11.133	11.291	11.292	11.355	11.356	11.441	11.617	11.609	11.616	11.43	11.508	11.418	11.381	11.516	11.611	11.642	11.523	11.504	11.388	11.541	11.535	11.495	11.403	11.561	11.627	11.496	11.542	11.489	11.571	11.577	11.579	11.607	11.68	11.618	13.072	12.834	12.69	12.603	12.474	12.532	11.869	11.637	11.773	11.795	11.812	11.751	12.381
CT635	11.344	11.38	11.445	11.439	11.32	11.377	11.42	11.522	11.391	11.432	11.386	11.112	11.767	11.828	11.576	11.834	11.844	11.525	11.673	11.639	11.469	12.028	11.75	11.579	11.684	11.727	11.749	14.356	13.795	13.8	11.998	12.867	12.53	13.36	12.547	12.533	12.495	12.43	12.239	12.166	12.258	11.99	12.335	11.792	11.895	11.836	11.875	11.889	11.411
CT636	11.266	11.386	11.146	11.158	11.383	11.093	11.328	11.501	11.194	11.294	11.284	11.365	11.376	11.392	11.345	11.555	11.547	11.456	11.529	11.434	11.44	12.061	11.578	11.784	11.502	11.571	11.657	12.396	13.055	12.802	11.684	11.652	11.495	11.315	11.57	11.518	11.849	11.905	11.921	11.87	11.941	11.928	11.774	11.796	11.698	11.564	11.577	11.516	12.324
CT637	10.868	11.209	10.862	10.831	11.012	10.877	11.033	11.24	11.061	10.967	10.994	11.134	11.135	11.168	11.032	11.323	11.469	11.248	11.117	11.174	11.038	11.324	11.329	11.35	11.199	11.235	11.304	11.535	11.717	11.7	11.256	11.281	11.146	10.943	11.46	11.323	11.506	11.308	11.319	11.489	11.531	11.474	11.119	11.381	11.369	11.296	11.214	11.28	11.865
CT638	11.156	11.32	11.094	11.193	11.355	11.143	10.912	11.236	10.613	11.043	10.864	11.038	11.092	10.993	10.829	11.067	11.231	11.14	11.271	12.028	11.816	11.242	11.338	11.463	11.22	11.225	11.219	13.476	13.426	13.595	11.664	11.683	11.541	11.846	11.83	11.881	11.671	12.043	12.252	12.731	12.547	12.319	11.446	11.587	11.562	11.441	11.259	11.345	11.481
CT638.1	11.434	11.564	11.515	11.534	11.45	11.628	11.723	11.656	11.697	11.829	11.775	11.619	11.836	11.741	11.728	11.807	11.878	11.804	11.702	11.773	11.521	11.603	11.704	11.432	11.526	11.579	11.374	11.756	11.704	11.629	11.436	11.455	11.474	11.42	11.625	11.533	11.57	11.519	11.536	11.548	11.697	11.629	11.484	11.509	11.621	11.65	11.665	11.6	11.2
CT639	11.368	11.472	11.509	11.426	11.589	11.543	11.497	11.67	11.694	11.619	11.532	11.512	11.524	11.607	11.562	11.631	11.65	11.58	11.593	11.526	11.512	11.596	11.638	11.262	11.334	11.397	11.322	11.714	11.923	11.695	11.309	11.453	11.404	11.422	11.566	11.61	11.589	11.853	11.685	11.764	11.914	11.67	11.808	11.84	11.713	11.8	11.867	11.786	11.456
CT640	11.84	11.674	11.755	11.826	11.82	11.765	11.695	11.873	11.915	11.888	11.915	11.741	11.939	12.019	11.944	12.09	12.106	11.987	11.912	11.923	12.113	12.223	12.025	12.05	12.031	12.014	11.998	11.888	12.046	11.867	11.89	11.913	12.097	11.931	11.805	11.983	11.812	11.874	11.777	11.812	11.944	11.73	12.166	12.06	11.885	12.095	12.142	12.02	11.551
CT641	11.027	11.033	11.107	10.976	11.182	11.059	11.427	11.443	11.49	11.488	11.361	11.355	11.406	11.267	11.405	11.317	11.237	11.372	11.372	11.262	11.406	11.358	11.658	11.565	11.236	11.455	11.336	11.43	11.563	11.488	11.449	11.522	11.545	11.357	11.562	11.559	11.575	11.599	11.669	11.51	11.582	11.59	11.561	11.455	11.725	11.724	12.27	11.84	12.946
CT642	11.052	11.124	11.261	11.339	11.256	11.212	11.248	11.433	11.557	11.483	11.436	11.491	11.321	11.231	11.515	11.378	11.113	11.187	11.039	11.116	11.227	11.256	11.519	11.512	11.186	11.43	11.232	11.461	11.649	11.534	11.331	11.405	11.379	11.304	11.492	11.439	11.34	11.434	11.431	11.503	11.618	11.552	11.34	11.346	11.501	11.461	11.526	11.345	11.79
CT643	11.726	11.717	11.688	11.728	11.781	11.762	11.699	11.756	11.897	11.87	11.883	11.687	11.733	11.857	11.723	11.84	11.826	11.754	11.977	11.879	12.027	11.904	11.944	11.882	11.745	11.818	11.75	11.968	11.863	11.678	11.923	11.837	11.84	11.647	11.747	11.844	11.707	11.756	11.726	11.72	11.907	11.654	12.248	11.856	11.86	11.854	11.809	11.694	11.635
CT644	10.243	10.723	10.447	10.588	11.13	10.432	10.461	10.918	10.495	10.685	10.608	10.392	10.512	10.665	10.784	10.739	10.806	10.859	10.646	10.844	10.556	11.095	11.006	11.06	10.891	10.866	10.926	11.321	11.423	11.32	11.198	11.141	11.154	10.716	11.38	11.237	11.041	11.317	11.282	11.45	11.526	11.403	11.097	11.164	11.29	11.261	11.334	11.348	12.673
CT645	11.465	11.528	11.615	11.667	11.63	11.598	11.777	11.639	11.748	11.639	11.701	11.601	11.587	11.636	11.561	11.624	11.785	11.702	11.646	11.801	11.865	11.537	11.795	11.494	11.328	11.463	11.43	11.987	11.798	11.88	11.314	11.479	11.4	11.41	11.659	11.674	11.382	11.341	11.492	11.636	11.655	11.475	11.494	11.511	11.614	11.64	11.355	11.307	12.615
CT646	10.362	10.565	10.62	10.554	10.822	10.456	10.433	10.805	10.571	10.487	10.528	10.346	10.237	10.202	10.152	10.143	10.343	10.228	10.56	10.72	10.558	10.855	11.104	10.887	10.784	10.829	11.02	11.366	11.411	11.428	10.807	10.949	10.959	10.794	11.348	11.225	11.272	11.664	11.681	11.597	11.741	11.585	11.009	11.017	11.321	11.18	11.217	11.141	13.95
CT647	11.016	11.028	11.059	11.019	11.236	11.246	11.226	11.339	11.056	11.156	11.039	11.344	11.359	11.349	11.116	11.32	11.385	11.507	11.28	11.341	11.358	11.495	11.584	11.394	13.053	12.919	13.043	13.656	13.613	13.568	11.576	11.613	11.505	11.541	11.624	11.622	11.442	11.585	11.637	11.728	11.621	11.674	11.856	11.529	11.618	11.554	11.524	11.503	11.746
CT648	10.273	10.445	10.278	10.484	10.591	10.428	10.396	10.9	10.664	10.524	10.534	10.652	10.458	10.593	10.838	10.661	10.7	10.785	10.724	10.905	10.83	10.832	11.121	10.947	10.763	10.98	11.118	11.33	11.485	11.389	10.758	10.879	10.811	10.684	11.328	11.209	11.012	11.113	11.198	11.315	11.492	11.442	10.873	10.782	11.268	10.92	11.041	11.102	13.591
CT649	11.576	11.53	11.573	11.678	11.613	11.416	11.558	11.614	11.662	11.699	11.484	11.625	11.723	11.832	11.67	11.838	11.849	11.615	12.281	12.638	12.732	11.873	11.823	11.808	11.708	11.823	11.869	12.255	12.47	12.737	11.822	11.828	12.029	12.042	12.16	12.175	11.86	11.867	11.712	11.883	11.771	11.767	11.78	11.763	11.7	11.696	11.595	11.58	11.953
CT650	11.013	11.122	11.274	11.309	11.384	11.051	10.463	10.901	10.64	10.698	10.605	10.448	10.984	11.101	10.958	11.134	11.223	10.941	10.968	11.031	10.737	11.325	11.281	11.1	11.032	11.151	11.204	11.562	11.739	11.768	11.032	11.062	11.2	12.271	12.199	12.353	11.395	11.33	11.273	11.587	11.641	11.564	11.485	11.59	11.555	11.568	11.573	11.51	12.346
CT651	14.225	14.166	14.232	14.407	14.469	14.402	12.268	12.378	12.348	12.402	12.643	12.47	12.448	12.872	12.683	12.712	12.988	12.972	12.998	13.473	13.786	13.106	13.397	13.27	13.549	14.145	14.142	14.524	14.908	15.073	12.386	12.862	12.891	13.177	12.97	13.123	14.098	14.342	14.154	13.562	13.807	13.706	13.903	13.264	12.859	12.955	13.01	12.666	13.252
CT652	10.819	11.061	10.795	11.035	11.03	10.848	10.968	11.183	11.104	11.065	11.035	10.809	10.913	11.292	11.001	11.203	11.257	10.846	10.978	11.121	11.042	11.234	11.326	11.165	11.301	11.379	11.313	11.683	11.732	11.57	11.221	11.369	11.448	11.304	11.668	11.495	11.401	11.499	11.414	11.553	11.696	11.488	11.689	11.549	11.653	11.604	11.661	11.557	11.577
CT652.1	12.185	11.975	11.99	12.082	12.084	12.225	12.154	11.974	12.196	12.22	12.143	12.164	12.039	12.095	12.058	12.044	11.925	11.894	11.886	11.8	11.871	11.936	11.801	11.68	11.74	11.822	11.777	11.836	11.882	11.798	11.728	11.632	11.86	11.689	11.811	11.765	11.781	11.749	11.78	11.811	11.775	11.791	11.754	11.87	11.739	11.848	11.793	11.844	11.393
CT653	10.961	11.096	11.135	11.117	11.157	10.971	11.255	11.385	11.161	11.171	11.166	11.025	11.258	11.497	11.475	11.404	11.381	11.368	13.046	13.297	13.095	11.703	11.937	11.808	11.816	11.818	11.661	12.106	12.47	12.5	11.818	11.927	11.74	11.268	11.595	11.515	12.519	11.873	12.521	11.935	11.823	11.725	12.055	11.533	11.708	11.571	11.712	11.611	12.145
CT654	11.128	11.173	11.243	11.272	11.271	11.366	12.336	11.512	11.518	11.391	11.345	11.397	11.439	11.469	11.505	11.501	11.439	11.555	11.529	11.56	11.536	11.97	12.071	11.846	11.514	11.724	11.742	11.832	11.81	11.821	11.702	11.698	11.689	11.688	11.755	11.771	11.925	11.814	12.008	11.895	11.88	11.852	11.755	11.664	11.73	11.634	11.736	11.723	11.546
CT655	11.508	11.79	11.542	11.68	11.775	11.647	11.742	11.359	11.99	11.758	11.778	11.681	11.592	11.52	11.53	11.634	11.55	11.577	11.388	11.523	11.395	11.497	11.625	11.362	11.48	11.512	11.39	11.666	11.749	11.737	11.428	11.437	11.366	11.36	11.56	11.53	11.488	11.468	11.525	11.59	11.64	11.621	11.531	11.744	11.855	11.869	11.757	11.946	11.735
CT656	11.969	11.919	11.723	11.749	11.81	11.843	12.149	12.033	11.759	11.839	11.733	12.166	12.109	12.09	12.063	12.022	12.018	12.051	12.154	12.1	11.987	12.135	11.866	12.029	11.796	11.631	11.684	11.798	11.872	11.852	11.852	11.765	11.634	11.712	11.749	11.633	11.727	11.717	11.692	11.81	11.729	11.867	11.921	11.942	11.816	11.924	11.714	11.627	11.545
CT657	10.875	11.253	11.239	11.111	11.27	11.22	11.295	11.382	10.974	11.226	11.238	11.135	11.242	11.215	11.088	11.331	11.414	11.219	11.364	11.487	11.292	11.546	11.622	11.366	11.281	11.249	11.325	11.516	11.644	11.562	11.06	11.185	11.288	11.061	11.533	11.602	11.213	11.227	11.309	11.401	11.422	11.376	11.138	11.286	11.428	11.403	11.356	11.24	11.46
CT658	11.343	11.389	11.3	11.422	11.439	11.025	10.987	11.228	11.2	11.22	11.066	11.211	11.176	11.493	11.283	11.378	11.542	11.205	11.304	12.025	11.743	11.539	11.518	11.311	11.462	11.421	11.613	11.546	11.63	11.484	11.529	11.445	11.825	11.366	11.762	11.729	11.689	11.725	11.447	11.725	11.641	11.657	11.292	11.329	11.384	11.494	11.233	11.331	13.674
CT659	11.856	11.832	11.836	11.689	11.887	11.947	12.135	11.99	11.892	11.723	11.882	12.218	11.871	12.011	11.845	12.024	12.061	12.125	12.152	12.161	12.129	12.126	12.035	11.941	12.209	12.638	12.595	12.097	12.519	12.671	11.913	12.041	12.034	11.765	11.818	11.825	11.998	11.892	12.006	11.803	11.773	12.026	12.016	11.815	11.844	11.896	11.882	11.794	11.552
CT660	11.093	11.338	11.322	11.285	11.259	11.333	11.265	11.463	11.358	11.369	11.231	11.349	11.285	11.346	11.289	11.44	11.353	11.316	11.418	11.453	11.244	11.485	11.334	11.558	11.425	11.48	11.57	11.577	11.534	11.63	11.548	11.56	11.353	11.334	11.59	11.722	11.507	11.407	11.452	11.579	11.503	11.526	11.233	11.344	11.476	11.311	11.435	11.437	13.041
CT661	11.792	11.774	11.669	11.746	11.783	12.022	12.145	11.99	12.046	12.125	12.021	12.014	11.864	11.969	11.673	11.939	12.015	11.737	12.041	11.967	11.894	11.877	11.921	11.77	11.753	11.778	11.586	11.804	11.934	11.769	11.677	11.726	11.732	11.653	11.755	11.687	11.849	11.845	11.818	11.791	11.805	11.774	11.987	11.904	11.9	11.951	12.021	11.939	11.694
CT662	11.246	11.424	11.287	11.442	11.309	11.305	11.55	11.533	11.622	11.48	11.519	11.549	11.603	11.572	11.526	11.658	11.57	11.659	11.811	11.764	11.766	11.649	11.851	11.967	11.775	11.875	11.806	11.764	11.748	11.757	13.001	13.322	13.102	11.513	11.661	11.662	11.553	11.509	11.487	11.635	11.659	11.513	11.481	11.655	11.788	11.715	11.958	11.751	11.553
CT663	11.607	11.531	11.659	11.546	11.442	11.703	11.622	11.64	11.754	11.686	11.456	11.522	11.84	11.909	11.745	11.901	11.857	11.746	11.884	11.986	11.71	11.979	11.883	11.934	11.879	11.939	11.966	12.398	12.705	12.87	11.918	11.875	12.089	12.041	12.033	11.986	12.056	11.946	11.777	11.824	11.83	11.657	11.802	11.728	11.601	11.749	11.555	11.625	11.607
CT664	12.002	11.943	11.999	11.945	12.013	12.048	12.094	12.031	12.296	12.154	12.107	12.049	12.219	12.132	12.378	12.158	12.104	12.199	12.278	12.524	14.151	13.513	14.071	14.457	12.283	12.971	16.138	13.561	14.942	15.525	12.564	12.784	13.84	12.372	12.504	12.89	13.039	13.101	12.997	12.497	12.804	12.763	13.573	13.58	13.54	13.596	13.683	13.415	12.122
CT665	11.809	11.76	11.884	11.891	11.956	11.909	11.933	11.95	12.22	12.115	12.117	12.014	11.886	11.884	12.177	11.95	11.985	12.022	12.028	11.969	12.028	11.951	11.842	11.827	11.636	11.711	11.624	11.706	11.692	11.568	11.555	11.522	11.553	11.617	11.731	11.767	11.765	11.746	11.781	11.723	11.815	11.82	11.67	11.687	11.707	11.746	11.968	11.968	11.846
CT666	11.285	11.357	11.374	11.286	11.328	11.109	11.316	11.485	11.231	11.431	11.385	11.366	11.403	11.43	11.585	11.587	11.662	11.526	11.484	11.634	11.536	11.785	11.737	11.537	11.618	11.539	11.619	11.801	11.827	11.907	11.375	11.342	11.414	11.208	11.534	11.551	11.481	11.351	11.338	11.644	11.626	11.495	11.357	11.313	11.453	11.375	11.266	11.411	11.54
CT667	11.001	11.54	11.156	10.991	11.538	11.218	11.204	11.279	11.195	11.251	11.131	11.182	11.345	11.305	11.299	11.366	11.286	11.328	11.451	11.346	11.102	11.709	11.62	11.625	11.361	11.341	11.506	11.589	11.555	11.422	11.605	11.47	11.59	11.451	11.588	11.563	11.96	11.898	11.855	11.872	11.808	11.897	11.615	11.562	11.529	11.565	11.505	11.659	11.165
CT668	11.788	11.854	11.974	11.921	11.791	11.884	12.047	11.95	12.064	11.942	12.134	12.097	11.947	11.93	12.08	11.965	12.022	12.12	12.015	12.052	11.955	12.781	12.998	12.991	12.249	12.22	12.177	11.903	11.849	11.888	12.12	12.285	12.263	12.27	12	12.144	12.136	12.061	12.151	11.993	12.07	11.895	12.235	11.95	11.966	12.021	12.071	11.858	11.984
CT669	10.197	10.572	10.428	10.703	10.835	10.329	10.399	10.857	10.444	10.64	10.542	10.299	10.559	10.679	10.496	10.549	10.743	10.593	10.706	10.781	10.636	10.811	11.168	11.09	10.7	10.956	10.89	11.471	11.714	11.632	10.596	10.884	10.879	10.535	11.335	11.171	10.941	10.967	11.004	11.327	11.347	11.336	10.939	11.146	11.354	11.152	11.136	11.054	13.845
CT670	11.447	11.282	11.346	11.392	11.323	11.193	11.466	11.509	11.458	11.67	11.525	11.359	11.649	11.7	11.624	11.74	11.702	11.426	11.632	11.638	11.631	12.143	12.245	11.929	11.904	12.16	11.708	11.908	11.723	11.576	12.054	12.296	12.181	11.33	11.552	11.541	12.049	11.674	11.668	11.793	11.882	11.621	11.99	11.761	11.763	11.78	11.709	11.674	12.281
CT671	11.22	11.293	11.293	11.234	11.475	11.355	11.317	11.442	11.341	11.423	11.284	11.13	11.247	11.225	11.438	11.339	11.273	11.38	11.312	11.225	11.293	11.571	11.508	11.386	11.168	11.269	11.27	11.458	11.542	11.475	11.158	11.31	11.348	11.149	11.475	11.412	11.537	11.497	11.476	11.52	11.51	11.444	11.201	11.178	11.417	11.252	11.408	11.302	12.301
CT672	10.8	11.117	10.893	11.121	10.968	10.66	11.059	11.2	10.969	10.951	10.899	10.764	11.006	11.158	11.07	11.249	11.172	10.814	11.11	11.181	10.765	13.058	12.455	11.84	11.155	11.236	11.181	11.894	12.04	11.944	11.018	11.017	11.17	11.487	11.626	11.638	11.256	11.12	11.187	11.554	11.529	11.369	10.957	11.122	11.203	11.193	11.039	11.191	11.109
CT673	10.541	10.726	10.662	10.838	10.992	10.804	10.79	10.959	10.763	10.809	10.777	10.614	10.817	10.807	11.048	10.829	10.84	10.829	10.791	10.913	11.107	10.96	10.966	11.084	10.979	11.117	11.152	11.212	11.455	11.458	11.014	11.117	11.132	10.879	11.496	11.47	11.216	11.315	11.359	11.452	11.446	11.431	11.312	11.131	11.27	11.273	11.205	11.145	13.267
CT674	11.672	11.844	11.853	11.853	11.699	11.757	11.845	11.841	11.881	11.881	11.911	11.728	11.889	11.95	12.021	11.982	12.017	11.85	11.87	11.863	11.829	11.773	11.821	11.658	11.609	11.695	11.682	12.014	11.994	11.947	11.647	11.828	11.666	11.572	11.767	11.763	11.645	11.738	11.83	11.724	11.905	11.712	12.018	12.079	11.975	11.929	11.921	12.066	12.675
CT675	10.776	10.867	10.963	10.812	11.079	10.971	11.039	11.188	11.053	11.021	10.937	10.867	10.882	11.003	11.184	11.107	10.943	11.024	10.892	11.042	11.019	11.407	11.336	11.43	11.045	11.225	11.136	11.296	11.42	11.433	11.132	11.305	11.207	10.991	11.549	11.408	11.346	11.576	11.492	11.566	11.662	11.674	11.318	11.271	11.353	11.337	11.433	11.214	13.149
CT676	11.023	11.031	10.758	10.941	11.146	11.137	11.062	11.227	10.936	10.951	10.95	11.179	11.055	11.163	10.995	11.265	11.208	11.228	11.529	11.34	11.319	11.339	11.421	11.29	11.371	11.603	11.542	12.102	11.948	11.972	11.16	11.591	11.462	11.428	11.59	11.556	11.797	11.624	11.645	11.594	11.625	11.679	13.753	12.495	12.301	12.431	12.565	12.49	11.611
CT677	11.869	11.758	11.875	11.929	11.794	11.584	11.809	11.739	11.616	11.769	11.848	11.909	11.79	11.813	11.61	11.893	11.852	11.887	11.967	11.731	11.883	12.201	12.171	11.939	12.104	11.853	12.124	11.894	11.94	12.015	12.084	12.013	12.188	11.732	11.709	11.773	12.326	11.846	11.838	11.863	11.706	11.758	11.83	11.774	11.809	11.797	11.788	11.892	11.495
CT678	11.069	11.297	11.142	10.991	11.378	11.064	11.213	11.367	11.369	11.374	11.393	11.284	11.272	11.29	11.438	11.364	11.424	11.369	11.463	11.696	11.685	11.735	11.772	11.812	11.396	11.595	11.519	11.6	11.663	11.661	11.424	11.485	11.706	11.506	11.743	11.773	11.714	11.879	11.744	11.723	11.854	11.659	11.615	11.558	11.624	11.65	11.694	11.76	11.905
CT679	12.073	12.004	12.085	11.951	12.014	12	11.946	12.07	12.031	12.175	12.112	11.976	11.957	12.026	11.831	11.923	11.821	11.764	11.97	11.922	11.86	11.783	11.859	11.582	12.466	13.114	13.078	12.125	12.141	12.205	11.561	11.651	11.741	11.63	11.92	11.978	11.647	11.666	11.659	11.82	11.736	11.734	11.739	11.691	11.651	11.796	11.727	11.636	11.633
CT680	10.836	11.05	10.888	11.088	11.049	10.975	10.681	11.257	11.087	11.194	11.079	11.29	12.739	12.729	13.01	12.869	12.587	12.795	13.772	14.059	14.217	11.517	11.553	11.287	11.504	11.839	11.672	11.513	11.729	11.832	11.123	11.388	11.246	11.627	11.644	11.579	11.364	11.288	11.248	11.401	11.57	11.516	11.432	11.711	11.734	11.715	11.759	11.51	13.063
CT681	10.234	10.564	10.28	10.491	10.772	10.271	10.392	10.761	10.521	10.508	10.513	10.459	10.282	10.521	10.27	10.469	10.612	10.512	10.487	11.362	11.787	10.693	11.451	11.525	10.734	11.801	12.688	11.257	12.603	13.013	10.847	10.868	11.803	10.715	11.692	11.814	10.931	11.05	11.217	11.46	11.785	11.483	10.727	11.177	11.628	11.573	11.803	11.269	11.749
CT682	11.254	11.241	11.205	11.411	11.478	11.377	11.531	11.607	11.288	11.533	11.436	11.486	11.678	11.84	12.003	11.864	11.703	11.958	11.922	11.559	11.398	11.562	11.729	11.673	11.462	11.52	11.345	11.756	11.97	11.689	11.42	11.557	11.485	11.379	11.599	11.515	12.073	11.806	11.742	11.655	11.725	11.712	11.859	11.823	11.804	11.831	11.901	11.847	12.862
CT683	11.366	11.414	11.436	11.392	11.573	11.514	11.724	11.559	11.589	11.602	11.717	11.609	11.723	11.584	11.533	11.824	11.617	11.76	11.684	11.65	11.702	11.884	11.876	11.751	11.721	11.628	11.629	11.553	11.7	11.695	11.819	11.774	11.803	11.687	11.616	11.578	11.654	11.629	11.635	11.57	11.536	11.61	11.565	11.653	11.669	11.667	11.641	11.438	11.963
CT684	10.118	10.61	10.466	10.497	11.019	10.405	10.186	10.708	10.307	10.496	10.456	10.259	10.384	10.423	10.571	10.605	10.555	10.566	10.456	10.718	10.399	10.814	10.952	10.968	10.755	10.901	10.845	11.179	11.317	11.171	10.623	10.715	10.681	10.513	11.283	11.2	10.886	11.192	11.041	11.315	11.416	11.381	10.934	10.964	11.166	11.138	11.077	11.215	13.069
CT685	11.323	11.342	11.327	11.119	11.287	11.437	11.49	11.553	11.239	11.217	11.22	11.653	11.588	11.674	11.426	11.802	11.769	11.728	11.762	11.688	11.687	11.864	11.696	11.572	13.287	12.235	12.208	11.735	11.653	11.717	11.789	11.949	11.791	11.889	11.892	11.799	11.889	11.802	11.881	11.828	11.798	11.912	11.955	11.944	11.869	11.757	11.866	11.84	11.512
CT686	10.95	11.215	11.161	11.028	11.221	11.119	11.283	11.472	11.24	11.371	11.391	11.281	11.226	11.295	11.314	11.266	11.333	11.232	11.212	11.09	10.953	11.32	11.357	11.165	11.118	11.272	11.195	11.39	11.65	11.524	11.086	11.353	11.202	11.012	11.461	11.41	11.172	11.114	11.299	11.479	11.518	11.437	11.201	11.34	11.448	11.391	11.28	11.206	13.672
CT687	10.142	10.522	10.364	10.129	10.785	10.432	10.251	10.811	10.174	10.239	10.069	10.35	10.166	10.275	10.234	10.289	10.407	10.38	10.354	10.625	10.404	10.658	10.701	10.705	10.604	10.825	10.902	11.171	11.215	11.281	10.622	10.731	10.741	10.685	11.239	11.12	10.826	10.898	11.01	11.287	11.347	11.304	10.725	10.819	11.105	10.681	10.772	10.808	10.761
CT688	11.238	11.156	11.188	11.028	11.18	11.218	11.15	11.459	11.515	11.479	11.297	11.082	11.307	11.234	11.032	11.243	11.262	10.944	11.125	11.46	11.252	11.586	11.556	11.272	11.149	11.33	11.299	12.171	12.462	12.432	10.99	11.195	11.27	11.015	11.481	11.421	11.435	11.452	11.476	11.615	11.772	11.551	12.112	11.909	11.805	11.839	11.711	11.774	10.926
CT689	10.334	10.645	10.53	10.669	10.758	10.695	10.611	11.024	10.498	10.592	10.576	10.765	10.714	10.689	10.79	10.762	10.771	10.863	10.692	10.643	10.522	10.708	11.071	11.004	10.628	10.923	10.958	11.301	11.382	11.375	10.617	10.75	10.822	10.582	11.311	11.275	10.873	11.028	11.129	11.331	11.337	11.344	10.8	11.039	11.192	11.06	11.237	11.198	11.803
CT690	11.256	11.324	11.301	11.402	11.522	11.416	11.413	11.554	11.528	11.565	11.455	11.457	11.414	11.413	11.281	11.541	11.478	11.478	11.539	11.462	11.454	11.385	11.353	11.314	11.303	11.32	11.246	11.446	11.566	11.517	11.124	11.207	11.257	11.002	11.512	11.534	11.234	11.369	11.204	11.5	11.517	11.532	11.15	11.266	11.466	11.363	11.469	11.53	11.428
CT691	10.539	10.762	10.681	10.767	10.941	10.77	10.729	11.056	10.851	10.773	10.806	10.735	10.696	10.83	10.798	11.068	11.039	10.994	11.146	11.126	10.958	11.344	11.39	11.507	11.06	11.25	11.201	11.213	11.426	11.385	11.104	11.206	11.188	11.321	11.59	11.543	11.771	11.533	11.453	11.642	11.751	11.577	11.402	11.367	11.399	11.359	11.435	11.43	11
CT692	11.138	11.076	11.117	11.312	11.321	11.105	11.171	11.312	11.063	11.358	11.221	11.143	11.219	11.155	11.432	11.305	11.428	11.263	11.399	11.368	11.213	11.575	11.588	11.455	11.666	11.416	11.58	11.596	11.676	11.629	11.431	11.487	11.525	11.374	11.571	11.472	12.091	12.053	12.057	11.949	11.914	11.957	11.543	11.504	11.586	11.483	11.531	11.585	12.879
CT693	10.474	10.604	10.447	10.817	10.763	10.419	10.629	10.869	10.723	10.718	10.524	10.428	10.563	10.772	10.548	10.858	10.885	10.574	10.711	10.849	10.658	11.143	11.158	10.885	11.031	11.252	11.258	11.363	11.554	11.493	10.892	10.992	11.045	10.856	11.485	11.281	11.093	11.084	11.07	11.404	11.431	11.261	11.187	11.022	11.096	11.162	11.068	11.159	12.281
CT694	11.266	11.59	11.445	11.442	11.341	11.158	11.528	11.755	11.615	11.656	11.698	11.481	11.425	11.453	11.365	11.468	11.527	11.567	11.483	11.839	11.713	12.188	11.734	11.685	12.152	11.748	12.786	11.674	12.043	11.83	11.591	11.584	11.75	11.549	11.737	11.648	12.316	11.993	12.02	11.832	11.928	11.872	11.582	11.608	11.743	11.572	11.655	11.605	12.292
CT695	11.292	11.191	11.052	11.109	11.233	11.184	11.19	11.31	11.149	11.272	11.112	11.31	11.315	11.258	11.443	11.428	11.412	11.492	11.182	11.357	11.408	11.638	11.984	11.774	11.124	11.245	11.346	11.618	11.689	11.634	11.383	11.4	11.444	11.185	11.47	11.487	11.344	11.305	11.502	11.489	11.633	11.573	11.26	11.332	11.484	11.275	11.516	11.468	12.783
CT696	12.145	12.044	12.152	12.162	12.271	12.212	11.129	11.289	10.948	11.203	11.124	11.119	11.103	11.131	11.062	11.166	11.02	11.001	11.202	11.114	11.239	11.426	11.527	11.482	11.616	11.623	11.535	12.156	12.023	12.077	11.203	11.262	11.281	11.061	11.476	11.452	11.35	11.354	11.349	11.483	11.492	11.418	11.201	11.237	11.47	11.397	11.501	11.78	12.691
CT697	11.335	11.333	11.447	11.343	11.366	11.398	11.391	11.529	11.301	11.561	11.22	11.42	11.517	11.369	11.463	11.476	11.465	11.43	11.898	11.924	11.79	12.01	11.761	11.65	11.772	11.784	11.666	11.889	11.927	11.851	11.641	11.533	11.788	11.369	11.686	11.572	11.617	11.534	11.559	11.649	11.553	11.551	11.49	11.575	11.664	11.675	11.549	11.575	11.863
CT698	11.698	11.725	11.684	11.831	11.691	11.755	11.78	11.749	11.839	11.613	11.684	11.715	11.78	11.83	11.792	11.876	11.812	11.784	12.043	11.801	12.008	14.095	11.863	11.719	12.081	12.432	12.275	12.017	12.144	12.199	11.945	12.25	12.115	11.477	11.674	11.6	11.767	11.716	11.749	11.63	11.788	11.576	13.097	12.092	11.856	11.824	11.772	11.469	12.474
CT699	11.043	11.087	11.047	11.165	11.229	11.162	11.218	11.392	11.315	11.431	11.398	11.165	11.419	11.372	11.313	11.422	11.403	11.166	11.605	11.532	11.442	11.29	11.477	11.229	11.718	11.286	11.271	11.59	11.77	11.595	11.383	11.421	11.353	11.029	11.462	11.391	11.41	11.513	11.365	11.554	11.704	11.432	11.368	11.408	11.496	11.485	11.383	11.314	12.202
CT700	11.186	11.25	11.241	11.308	11.394	11.325	11.477	11.509	11.713	11.637	11.698	11.48	11.46	11.493	11.495	11.554	11.546	11.613	11.63	11.545	11.577	11.691	11.679	11.589	11.639	11.683	11.79	11.939	12.04	12.061	11.85	11.818	11.842	11.803	11.694	11.72	11.842	11.81	11.818	11.813	11.831	11.852	12.025	11.872	11.921	11.938	11.948	11.822	13.247
CT701	12.075	11.871	12.068	11.957	11.927	12.097	11.52	11.674	11.436	11.793	11.653	11.568	12.129	12.168	12.193	12.132	12.11	12.107	12.115	11.914	11.888	12.283	12.134	12.042	12.215	12.138	12.124	11.979	12.002	12.039	11.925	12.336	12.865	11.854	11.928	12.003	12.078	12.172	12.843	12.317	12.123	12.151	12.416	14.775	14.275	14.078	14.609	14.493	11.597
CT702	11.753	11.683	11.691	11.529	11.776	11.886	11.894	11.827	11.789	11.825	11.796	12.046	11.953	11.981	11.828	12.046	12.027	12.091	12.178	12.021	12.22	12.382	12.215	12.191	12.215	12.086	12.105	11.956	11.901	11.961	12.029	12.046	11.904	12.031	11.901	11.873	12.006	11.919	11.957	11.824	11.797	11.882	11.877	11.876	11.842	11.882	11.832	11.851	11.917
CT703	11.449	11.515	11.48	11.458	11.513	11.446	11.112	11.411	11.364	11.457	11.249	11.359	11.384	11.395	11.349	11.445	11.358	11.27	11.35	11.271	11.221	11.641	11.781	11.701	11.344	11.45	11.367	12.399	12.584	12.648	11.276	11.367	11.434	11.256	11.668	11.591	12.243	12.36	12.164	11.958	11.899	12.015	11.781	11.399	11.633	11.488	11.447	11.379	12.134
CT704	11.197	11.385	11.25	11.483	11.356	11.477	11.357	11.539	11.478	11.539	11.655	11.338	11.681	11.899	11.917	12.113	12.061	11.924	11.8	11.947	11.55	11.558	11.581	11.518	11.512	11.576	11.596	11.668	11.851	11.773	11.343	11.384	11.471	11.203	11.565	11.444	11.643	11.553	11.469	11.632	11.699	11.597	12.454	11.626	11.645	11.616	11.843	11.728	11.727
CT705	11.748	11.852	11.766	11.874	11.914	11.935	11.984	12.085	12.356	12.28	12.358	12.187	11.905	11.986	11.891	11.913	11.982	12.031	12.082	12.002	12.048	11.94	12.029	11.836	12.034	12.331	12.415	12.033	11.974	12.079	12.192	12.036	12.065	12.167	12.032	12.043	12.184	12.023	12.148	11.797	12.037	12.102	12.618	12.543	12.309	12.11	12.357	12.226	11.751
CT706	10.804	10.924	10.875	10.955	11.315	10.923	10.873	11.345	11.144	10.871	10.833	10.88	11.15	11.157	11.321	11.313	11.28	11.19	11.093	11.14	11.123	11.262	11.167	11.203	11.543	11.666	11.665	11.549	11.6	11.596	11.196	11.251	11.162	11.073	11.44	11.342	12.349	11.575	11.572	11.583	11.606	11.628	11.201	11.234	11.462	11.232	11.253	11.291	13.41
CT707	11.36	11.56	11.259	11.558	11.524	11.609	11.795	11.969	11.655	11.808	11.894	11.77	11.725	11.82	11.533	11.754	11.97	11.836	12.12	12.271	11.982	11.833	11.563	11.527	11.679	11.822	11.863	11.929	12.193	12.369	11.904	11.992	11.949	11.402	11.616	11.587	11.789	11.799	11.695	11.785	11.767	11.766	11.964	12.089	12.104	11.874	12.144	12.074	11.457
CT708	11.07	11.25	11.357	11.191	11.299	11.236	11.319	11.46	11.389	11.457	11.458	11.292	11.303	11.399	11.518	11.464	11.392	11.435	11.465	11.378	11.428	11.599	11.634	11.762	11.502	11.553	11.532	11.641	11.534	11.491	11.453	11.304	11.312	11.61	11.712	11.804	11.405	11.517	11.496	11.594	11.732	11.554	11.645	11.534	11.62	11.646	11.747	11.642	12.41
CT709	10.832	10.917	11.056	10.926	10.983	11.106	11.174	11.43	11.379	11.481	11.336	11.552	11.297	11.313	11.405	11.345	11.412	11.407	11.249	11.362	11.346	11.444	11.548	11.442	11.329	11.343	11.338	11.616	11.691	11.647	11.499	11.468	11.607	11.504	11.751	11.65	11.569	11.791	11.727	11.761	11.843	11.647	11.496	11.347	11.468	11.401	11.594	11.432	12.076
CT710	11.493	11.497	11.468	11.431	11.5	11.489	11.586	11.626	11.668	11.791	11.64	11.504	11.682	11.808	11.659	11.861	11.716	11.554	11.72	11.854	11.751	11.938	11.945	11.806	11.747	11.866	11.689	11.94	11.799	11.887	11.867	11.898	11.804	11.78	11.887	11.83	12.072	11.988	11.905	11.938	12.001	11.753	11.864	11.817	11.818	11.827	11.68	11.692	11.801
CT711	11.981	11.935	11.895	11.974	11.958	12.036	12.645	12.778	13.11	13.158	13.28	12.966	12.414	12.679	12.846	12.942	12.984	12.941	12.071	11.819	11.885	13.777	13.031	13.484	12.078	12.059	12.046	11.929	12.075	12.201	12.632	13.256	13.315	11.951	11.931	11.93	13.139	12.301	12.157	11.952	11.898	12.476	12.11	12.036	12.003	11.979	12.152	12.159	12.269
CT712	10.87	11.209	10.995	10.974	10.964	10.982	11.325	11.475	11.363	11.244	11.442	10.983	11.063	11.316	11.175	11.289	11.382	11.282	11.289	11.146	10.971	11.349	11.457	11.158	11.126	11.353	11.202	11.649	11.656	11.473	11.061	11.128	11.116	10.984	11.466	11.36	12.322	11.424	11.557	11.598	11.633	11.5	11.669	11.703	11.717	11.91	11.757	11.671	12.776
CT713	10.33	10.651	10.554	10.619	10.964	10.476	10.48	10.932	10.715	10.503	10.705	10.606	10.496	10.601	10.405	10.477	10.599	10.48	10.707	10.764	10.525	10.777	11.144	10.875	10.919	11.068	11.171	11.217	11.336	11.309	11.009	11.03	11.107	10.837	11.455	11.268	11.153	11.197	11.235	11.472	11.521	11.438	11.076	11.029	11.244	11.128	11.186	11.184	12.981
CT714	10.536	10.868	10.621	10.771	11.073	10.614	10.758	11.006	10.903	10.755	10.872	10.682	10.655	10.791	10.672	10.69	10.828	10.704	10.958	10.981	10.77	11.174	11.354	11.176	11.166	11.115	11.206	11.407	11.551	11.387	11.125	11.222	11.335	10.964	11.477	11.329	11.339	11.362	11.476	11.518	11.49	11.485	11.204	11.302	11.421	11.327	11.284	11.25	13.258
CT715	11.478	11.672	11.602	11.53	11.759	11.737	11.267	11.336	11.314	11.566	11.377	11.205	11.412	11.479	11.425	11.538	11.463	11.398	11.668	11.725	11.752	11.634	11.363	11.639	11.828	11.905	11.996	12.153	12.13	12.223	11.514	11.647	11.48	11.745	11.707	11.851	11.981	11.914	11.84	11.746	11.639	11.674	11.579	11.412	11.578	11.468	11.511	11.511	12.168
CT716	11.854	11.705	11.946	11.89	11.865	12.009	12.005	11.789	12.085	12.052	11.993	12.001	11.884	11.939	12.08	11.974	11.883	12.052	12.046	11.897	11.961	11.984	11.868	11.944	11.942	12.082	12.024	12.032	12.002	12.09	11.987	11.986	12.069	12.099	12.056	12.213	11.966	11.847	11.809	11.846	11.715	11.83	12.308	12.071	12.047	12.071	12.347	12.058	11.844
CT717	10.943	11.45	11.397	11.145	11.426	11.337	11.335	11.422	11.357	11.322	11.287	11.148	11.353	11.317	11.46	11.395	11.239	11.387	11.399	11.385	11.256	11.304	11.365	11.468	11.34	11.415	11.408	11.408	11.469	11.535	11.389	11.453	11.364	11.291	11.536	11.729	11.699	11.574	11.502	11.486	11.543	11.551	11.669	11.649	11.584	11.58	11.655	11.484	13.719
CT718	10.865	11.031	10.955	11.023	11.139	10.907	11.087	11.291	11.174	11.159	11.083	10.901	10.994	11.109	11.103	11.192	11.29	11.132	11.275	11.174	11.291	11.223	11.426	11.31	11.146	11.283	11.19	11.544	11.718	11.596	11.005	11.309	11.171	11.003	11.479	11.357	11.721	11.508	11.676	11.682	11.786	11.722	11.108	11.226	11.366	11.352	11.247	11.136	11.74
CT719	11.742	12.008	11.748	11.551	11.936	11.694	11.58	11.726	11.885	11.774	11.958	11.996	11.77	11.711	11.936	11.878	11.77	12.098	11.911	11.977	11.672	12.782	11.846	11.959	11.985	11.839	11.912	12.377	12.421	12.401	11.923	11.776	11.619	11.913	11.894	12.267	12.773	12.206	11.977	11.942	11.806	11.989	11.626	11.625	11.69	11.668	11.73	11.829	12.239
CT720	10.957	11.361	11.256	11.211	11.556	11.259	11.689	11.806	11.745	11.87	11.851	11.73	11.46	11.306	11.613	11.295	11.389	11.327	11.979	12.123	12.048	11.371	11.531	11.348	11.144	11.234	11.227	11.962	12.406	12.369	11.119	11.176	11.224	10.968	11.521	11.509	14.235	13.179	12.81	12.545	12.684	12.587	13.087	13.16	12.938	13.115	13.484	13.345	11.523
CT721	11.334	11.271	11.5	11.339	11.415	11.594	11.506	11.727	11.58	11.666	11.616	11.538	11.542	11.638	11.791	11.583	11.394	11.532	11.542	11.282	11.273	11.444	11.404	11.41	12.285	12.405	12.47	11.469	11.548	11.649	11.264	11.328	11.335	11.282	11.64	11.554	11.425	11.532	11.665	11.476	11.603	11.589	11.293	11.42	11.445	11.371	11.519	11.48	11.728
CT722	11.171	11.324	11.148	10.962	11.093	11.014	11.689	11.787	11.411	11.661	11.501	11.709	11.575	11.48	11.276	11.513	11.771	11.639	11.493	11.633	11.411	11.568	11.385	11.568	13.266	13.093	13.104	11.648	11.766	11.944	11.998	12.118	11.877	11.707	11.766	11.823	13.553	13.052	12.919	14	13.485	12.991	11.458	11.558	11.564	11.453	11.803	11.477	13.834
CT723	11.183	11.227	11.188	11.204	11.317	11.362	11.285	11.444	11.365	11.064	11.224	11.551	11.266	11.401	11.522	11.478	11.423	11.467	11.442	11.426	11.373	11.496	11.637	11.585	11.45	11.568	11.575	11.525	11.531	11.52	11.54	11.483	11.472	11.47	11.62	11.63	12.192	12.186	12.229	11.861	12.087	12.016	11.579	11.468	11.504	11.338	11.644	11.657	11.627
CT724	10.655	10.647	10.774	10.886	10.926	10.635	10.751	10.876	10.716	10.78	10.847	10.772	10.434	10.65	10.419	10.68	10.833	10.629	11.003	10.906	10.825	11.698	11.496	11.794	11.227	11.286	11.101	11.706	11.903	12.026	12.306	12.339	12.296	10.924	11.344	11.261	12.02	11.816	11.778	11.799	11.908	11.784	11.032	11.306	11.444	11.152	11.237	11.219	11.585
CT725	10.873	11.039	11.163	11.126	11.133	11.171	11.058	11.265	11.276	11.232	11.179	11.011	11.226	11.157	11.382	11.206	11.233	11.326	11.276	11.269	11.314	11.502	11.665	11.777	11.388	11.635	11.496	12.633	12.8	13.171	11.55	11.597	11.721	11.531	11.745	11.686	11.675	11.741	11.712	11.573	11.681	11.609	11.738	11.647	11.554	11.603	11.642	11.545	12.285
CT726	11.703	11.833	11.697	11.813	11.675	11.778	11.881	11.923	12.019	12.039	12.016	11.961	11.962	11.925	11.782	11.882	11.945	11.829	11.717	11.578	11.63	11.822	11.847	11.732	11.729	11.866	11.785	11.765	11.937	11.812	11.687	11.704	11.705	11.61	11.723	11.676	11.831	11.762	11.697	11.668	11.736	11.717	11.704	11.823	11.82	11.793	11.913	11.731	11.884
CT727	10.629	10.65	10.585	10.759	10.893	10.653	10.6	10.859	10.816	10.872	10.846	10.654	10.618	10.789	11.026	10.68	10.748	10.853	10.699	10.844	10.721	10.972	10.922	11.155	10.857	11.134	11.082	11.288	11.365	11.369	10.835	10.908	11.011	10.842	11.336	11.26	11.095	11.192	11.118	11.375	11.365	11.382	10.947	11.024	11.21	11.145	11.158	10.915	12.164
CT728	10.988	10.959	10.856	11.333	11.438	11.143	11.126	11.078	11.059	11.229	11.136	11.074	11.231	11.181	11.168	11.241	11.09	11.133	11.312	11.208	11.184	11.449	11.423	11.341	11.424	11.33	11.491	11.782	11.645	11.661	11.392	11.415	11.485	11.414	11.505	11.608	11.893	11.653	11.593	11.644	11.575	11.664	11.335	11.332	11.536	11.431	11.539	11.452	12.804
CT729	11.823	11.761	11.78	11.933	11.71	11.931	11.938	12.064	12.123	12.087	11.901	12.008	12.146	12.141	12.036	12.172	12.172	11.898	13.552	13.477	13.377	12.017	12.051	11.939	12.102	12	11.971	12.077	12.335	12.467	12.208	12.023	12.334	12.695	12.465	12.556	12.41	12.291	12.298	12.103	12.12	12.023	12.089	12.173	12.041	12.312	12.048	12.078	12.366
CT730	11.264	11.682	11.343	11.269	11.853	11.354	11.295	11.582	11.225	11.217	11.345	11.314	11.292	11.246	11.342	11.29	11.186	11.23	11.013	11.159	11.07	11.388	11.33	11.261	11.261	11.302	11.462	11.439	11.6	11.5	11.199	11.138	11.045	11.096	11.509	11.324	11.297	11.307	11.254	11.455	11.426	11.408	11.142	11.195	11.424	11.417	11.325	11.49	11.451
CT731	11.493	11.613	11.646	11.645	11.615	11.541	11.779	11.706	11.814	11.614	11.807	11.536	11.838	11.73	11.809	11.82	11.872	11.724	11.947	11.663	11.649	11.711	11.795	11.598	11.56	11.633	11.585	12.086	12.196	12.161	11.577	11.778	11.74	11.478	11.71	11.641	11.694	11.672	11.717	11.655	11.688	11.568	11.537	11.6	11.621	11.684	11.593	11.532	12.847
CT732	11.692	11.697	11.701	11.804	11.65	11.709	11.732	11.799	12.093	11.898	11.968	11.955	11.834	11.877	11.862	11.88	11.923	11.826	11.955	11.89	11.958	11.917	11.957	11.86	11.92	12	11.979	11.881	11.871	11.995	12.151	11.998	11.921	11.994	11.902	11.911	12.06	11.967	12.022	11.782	11.964	12.014	12.108	12.053	12.132	12.026	12.147	11.939	11.472
CT733	11.604	11.637	11.473	11.628	11.593	11.509	11.617	11.58	11.488	11.637	11.521	11.574	11.658	11.589	11.608	11.651	11.774	11.704	11.898	11.866	11.976	12.246	12.032	12.006	11.729	11.664	11.93	11.702	11.816	11.888	11.84	11.854	11.981	11.653	11.87	11.895	14.446	14.598	14.503	13.674	14.155	13.785	11.831	11.793	11.773	11.907	11.774	11.75	11.649
CT734	11.715	11.581	11.834	11.672	11.616	11.785	11.745	11.71	11.811	11.892	11.945	11.827	11.755	11.772	11.83	11.64	11.623	11.754	11.934	11.724	11.918	13.256	12.811	12.589	11.756	11.754	11.725	12.073	12.057	12.273	11.91	11.842	11.948	12.067	12.063	12	12.186	12.206	12.067	12.001	12.071	11.992	12.191	12.077	12.016	12.016	12.078	12.008	11.61
CT735	9.898	10.294	10.168	10.192	10.547	10.238	10.279	10.674	10.328	10.497	10.578	10.286	9.845	9.921	10.012	9.981	10.027	10.07	10.38	10.488	10.404	10.591	10.61	10.82	10.718	10.749	10.723	11.06	11.172	11.194	10.573	10.741	10.715	10.518	11.239	11.143	10.872	10.871	10.895	11.224	11.216	11.223	10.828	10.869	11.041	10.898	10.926	10.895	12.367
CT736	11.726	11.666	11.73	11.762	11.683	11.663	11.756	11.796	11.49	11.795	11.72	11.88	11.776	11.762	11.754	11.713	11.928	11.61	11.943	11.815	11.686	11.905	11.821	11.865	11.955	11.674	11.922	11.823	11.797	11.813	11.863	11.741	11.945	11.821	11.828	11.866	11.983	11.912	12.074	11.754	11.798	11.814	11.92	11.816	11.742	11.83	11.671	11.666	11.553
CT737	11.076	11.208	11.154	11.266	11.362	11.243	11.224	11.446	11.102	11.329	11.371	11.219	11.3	11.38	11.299	11.459	11.417	11.346	11.364	11.45	11.287	11.625	11.72	11.619	12.997	13.717	13.853	12.425	12.645	12.703	11.567	11.726	11.65	11.404	11.694	11.667	11.63	11.684	11.687	11.588	11.703	11.655	11.494	11.577	11.6	11.545	11.581	11.515	11.347
CT738	10.963	10.863	10.795	10.981	11.261	10.958	10.832	11.175	10.936	11.135	10.967	10.918	10.922	10.976	11.025	10.961	10.842	10.864	10.98	10.975	10.789	11.137	11.306	11.072	10.925	11.045	11.006	11.263	11.436	11.394	10.889	10.993	10.961	10.892	11.423	11.28	11.171	11.366	11.408	11.412	11.534	11.497	10.989	11.058	11.232	11.209	11.32	11.32	11.606
CT739	11.645	11.925	11.786	11.781	11.861	11.953	12.05	11.909	12.111	12.124	12.031	12.142	11.954	11.962	11.948	12.047	11.932	12.046	12.307	12.085	11.899	12.143	12.071	12.059	11.973	11.852	12.024	11.844	11.888	11.914	12.694	12.165	12.231	11.952	11.958	11.948	12.278	12.2	12.1	11.986	11.903	12.042	13.338	13.332	13.089	13.122	13.16	13.128	12.174
CT740	10.527	10.616	10.804	10.821	10.829	10.78	10.678	10.918	10.716	10.862	10.772	10.719	10.709	10.843	10.985	10.78	10.812	10.754	10.863	10.817	10.804	11.168	11.231	11.363	11.198	11.897	11.774	11.54	11.862	11.888	10.985	11.151	11.207	10.974	11.521	11.331	11.193	11.454	11.333	11.485	11.515	11.409	11.675	11.618	11.609	11.72	12.045	11.904	13.289
CT741	11.302	11.18	11.329	11.192	11.366	11.097	11.216	11.234	11.158	11.449	11.381	11.34	11.41	11.244	11.506	11.59	11.679	11.663	11.541	11.419	11.274	11.46	11.543	11.521	11.302	11.416	11.627	13.511	13.198	13.521	11.384	11.303	11.288	11.275	11.466	11.432	11.423	11.394	11.414	11.592	11.605	11.527	11.442	11.469	11.569	11.459	11.476	11.44	12.368
CT742	10.697	11.062	10.943	10.988	11.339	11.231	10.985	11.299	11.184	11.339	11.281	11.149	11.262	11.313	11.514	11.429	11.397	11.394	11.311	11.471	11.319	11.446	11.488	11.502	11.295	11.339	11.435	11.504	11.516	11.553	11.449	11.366	11.529	11.449	11.64	11.651	11.633	11.795	11.834	11.72	11.748	11.74	11.642	11.529	11.571	11.673	11.749	11.662	12.778
CT743	11.626	11.705	11.745	11.586	11.582	11.925	11.774	11.853	11.675	11.512	11.5	11.951	11.757	11.853	11.738	11.87	11.945	11.904	12.041	11.984	11.974	11.957	11.808	11.765	11.963	11.979	11.929	11.815	11.821	11.863	12.127	12.154	11.734	12.277	12.013	11.988	11.91	11.924	11.844	11.914	11.703	11.968	11.888	11.741	11.774	11.971	11.816	11.813	11.692
CT744	12.008	11.85	11.929	11.97	11.949	11.912	11.86	11.989	12.143	12.1	12.042	12.06	12.03	12.018	12.095	12.089	12.021	11.985	12.056	11.95	11.897	11.772	11.757	11.628	11.757	11.606	11.596	11.678	11.83	11.692	11.695	11.671	11.529	11.719	11.792	12.025	11.749	11.829	11.805	11.75	11.775	11.873	11.9	11.861	11.919	11.933	12.064	11.963	11.887
CT745	12.805	12.668	12.739	12.865	12.894	12.856	12.078	11.948	11.721	11.905	11.886	12.05	11.911	12.07	11.766	12.184	12.29	12.187	12.646	12.572	12.759	11.895	11.903	11.83	12.641	13.018	12.932	13.311	13.441	13.572	11.885	11.953	11.909	12.405	12.207	12.307	13.08	12.885	12.853	12.426	12.452	12.559	12.146	11.833	11.724	11.749	11.593	11.654	11.731
CT746	10.822	10.984	10.9	10.902	10.966	10.971	11.06	11.309	11.162	11.201	11.044	10.899	10.944	11.105	10.793	11.28	11.225	10.84	11.059	11.313	11.044	11.424	11.297	11.132	11.216	11.341	11.272	11.689	11.705	11.601	11.233	11.364	11.357	11.362	11.674	11.647	11.233	11.656	11.484	11.603	11.715	11.427	11.488	11.642	11.592	11.485	11.707	12.153	13.032
CT747	11.304	11.363	11.544	11.376	11.563	11.571	11.689	11.567	11.607	11.726	11.572	11.549	11.565	11.553	11.695	11.476	11.447	11.704	11.632	11.605	11.608	11.66	11.622	11.728	11.56	11.593	11.649	11.433	11.53	11.444	11.639	11.707	11.384	11.484	11.649	11.655	11.928	11.842	11.636	11.729	11.748	11.733	11.431	11.44	11.463	11.553	11.593	11.543	11.842
CT748	11.699	11.917	11.768	11.803	11.749	11.902	11.892	12.014	12.144	12.054	11.923	11.945	11.991	11.999	11.836	11.942	11.982	11.893	12.004	12.09	12.144	12.023	12.027	12.173	12.096	12.105	11.973	11.964	11.881	12.022	11.811	11.747	11.812	11.968	11.848	11.799	11.883	11.934	11.801	11.803	11.912	11.799	12.111	11.978	11.911	12.064	12.007	11.947	11.675
CT749	11.772	11.875	11.809	11.728	11.648	11.653	12.022	12.006	11.408	11.645	11.879	11.946	12.075	12.044	12.079	12.199	12.187	12.052	12.163	12.167	11.935	12.094	11.774	11.945	11.867	11.732	11.651	11.909	12.182	12.157	11.901	11.784	11.755	11.598	11.861	11.718	11.893	11.861	11.865	11.859	11.898	11.854	12.126	12.13	12.028	11.901	11.956	11.935	11.916
CT750	11.628	11.705	11.724	11.574	11.675	11.686	11.705	11.748	11.73	11.895	11.793	11.508	11.815	11.772	11.717	11.77	11.672	11.639	11.553	11.582	11.602	11.901	11.796	11.673	11.603	11.74	11.582	11.915	11.939	11.8	11.73	11.999	11.767	11.698	11.788	11.752	11.837	11.906	11.791	11.841	11.961	11.733	12.047	11.84	11.774	11.77	11.784	11.669	11.615
CT751	11.55	11.788	11.621	11.433	11.418	11.584	11.809	11.721	11.104	11.414	11.414	11.691	11.695	11.673	11.483	11.742	11.742	11.846	11.967	11.999	11.748	11.77	11.434	11.592	11.421	11.62	11.406	11.921	12.247	12.175	11.509	11.598	11.413	11.287	11.593	11.543	12.42	12.472	12.542	12.277	12.236	12.339	11.618	11.724	11.67	11.697	12.288	11.969	11.691
CT752	11.516	11.456	11.551	11.566	11.603	11.599	11.726	11.691	11.694	11.416	11.47	11.765	11.697	11.79	11.923	11.997	11.797	11.827	11.843	11.779	11.822	11.808	11.915	11.864	11.793	11.826	11.753	11.762	11.747	11.622	11.647	11.525	11.668	11.515	11.679	11.671	11.576	11.491	11.675	11.685	11.69	11.731	11.466	11.606	11.594	11.548	11.722	11.695	11.798
CT753	11.916	11.889	11.945	12.052	11.879	11.971	12.05	12.093	12	11.946	12.061	11.981	12.053	12.1	12.141	12.168	12.136	11.962	11.944	11.876	11.973	11.731	11.783	11.722	11.728	11.718	11.602	11.813	11.791	11.824	11.612	11.82	11.748	11.673	11.764	11.802	11.687	11.784	11.811	11.79	11.875	11.7	11.773	11.793	11.811	11.828	11.755	11.65	11.609
CT754	11.19	11.293	11.416	11.33	11.274	11.259	11.219	11.38	11.387	11.518	11.019	11.346	11.378	11.501	11.384	11.4	11.509	11.173	11.699	11.62	11.51	11.754	11.411	11.193	11.234	11.33	11.802	11.655	11.699	11.788	11.211	11.357	11.413	11.535	11.672	11.784	11.635	11.667	11.569	11.729	11.803	11.611	11.381	11.351	11.384	11.52	11.387	11.378	11.281
CT755	10.803	10.965	10.9	11.22	11.145	10.875	11.142	11.238	11.09	11.276	11.056	10.893	11.136	11.185	11.025	11.13	11.219	10.925	11.498	11.112	11.011	11.18	11.526	11.347	11.083	11.223	11.207	11.562	11.753	11.721	11.101	11.323	11.194	11.012	11.404	11.365	11.465	11.332	11.297	11.469	11.538	11.379	11.098	11.168	11.457	11.438	11.288	11.191	13.796
CT756	10.916	10.953	10.989	10.79	11.32	11.051	11.251	11.381	11.147	11.414	11.23	11.174	11.171	11.163	11.534	11.321	11.486	11.426	11.767	11.387	11.216	11.509	11.937	11.787	11.309	11.406	11.44	11.396	11.491	11.39	11.304	11.244	11.239	11.418	11.806	11.72	11.51	11.817	11.676	11.678	11.658	11.661	11.539	11.446	11.542	11.478	11.501	11.597	12.823
CT757	11.124	11.301	11.333	11.457	11.467	11.317	11.01	11.175	10.89	11.141	11.215	10.844	10.873	11.114	10.85	11.055	11.278	10.994	11.09	11.377	11.216	11.745	11.791	11.52	11.586	11.549	11.582	12.269	13.426	13.238	11.537	11.615	11.645	11.24	11.457	11.449	11.587	11.619	11.568	11.669	11.729	11.566	11.595	11.452	11.49	11.555	11.618	11.583	12.498
CT758	10.822	11.034	10.911	11.032	11.351	10.868	11.044	11.072	10.739	10.981	10.923	11.003	11.585	11.69	11.622	11.717	11.638	11.858	11.11	11.305	10.967	11.385	11.231	11.376	11.202	11.393	11.25	11.51	11.623	11.505	11.1	11.158	11.161	10.882	11.517	11.454	11.243	11.132	11.32	11.41	11.52	11.468	10.993	11.2	11.391	11.187	11.257	11.282	13.32
CT759	14.657	15.238	14.844	14.355	15.779	15.368	13.199	13.117	13.304	13.493	13.531	13.214	13.018	13.096	12.994	13.253	13.221	13.056	13.403	13.272	13.298	14.839	16.027	16.274	14.499	15.28	16.199	15.17	14.737	16.129	13.817	13.964	13.856	14.714	14.801	15.141	13.531	13.183	13.229	12.769	12.598	12.55	13.898	14.247	14.134	13.999	14.993	14.018	12.106
CT760	11.313	11.39	11.3	11.396	11.545	11.487	11.515	11.509	11.45	11.499	11.363	11.224	11.403	11.39	11.259	11.407	11.559	11.151	11.272	11.508	11.282	11.737	11.969	11.566	11.55	11.693	11.609	11.769	11.956	11.797	11.641	11.85	11.742	11.683	11.822	11.712	11.608	11.648	11.575	11.702	11.806	11.661	11.667	11.642	11.684	11.573	11.638	11.557	12.524
CT761	10.782	10.896	10.7	10.859	11.074	10.558	10.909	11.029	10.949	10.887	10.972	10.835	10.666	10.813	10.686	10.735	10.866	10.771	11.117	11.039	10.846	11.218	11.392	11.278	11.279	11.06	11.24	11.585	11.723	11.62	11.153	11.298	11.48	11.053	11.529	11.399	12.679	12.052	12.033	11.879	11.872	11.863	11.372	11.287	11.473	11.359	11.388	11.423	12.625
CT762	11.028	11.223	11.183	11.097	11.567	11.105	10.933	11.175	11.083	11.278	11.039	10.865	11.076	11.119	11.405	11.197	11.228	11.301	11.321	11.597	11.297	11.587	12.103	11.914	11.434	11.361	11.365	11.463	11.457	11.406	11.616	11.498	12.006	11.118	11.456	11.455	11.347	11.459	11.546	11.469	11.605	11.567	11.367	11.363	11.431	11.397	11.481	11.495	12.663
CT763	11.949	11.907	11.884	11.933	11.991	11.959	12.01	12.039	12.129	12.13	12.168	12.133	11.915	12.015	12.046	12.012	12.112	12.113	12.065	12.182	12.126	12.001	12.078	12.053	12.102	12.099	12.128	11.929	12.017	12.067	12.22	12.126	12.14	12.081	12.004	11.948	12.066	12.142	12.014	11.851	11.938	11.909	11.969	12.171	12.015	12.236	12.385	12.109	11.602
CT764	10.855	10.946	10.994	11.082	11.102	11.018	11.026	11.221	11.204	11.058	11.054	11.159	11.016	11.181	11.103	11.09	11.049	11.086	11.174	11.009	11.077	11.295	11.184	11.427	10.913	11.001	11.134	11.263	11.374	11.322	11.117	11.201	11.275	11.028	11.433	11.298	11.244	11.195	11.167	11.452	11.625	11.385	11.15	11.172	11.328	11.285	11.39	11.248	11.611
CT765	11.458	11.319	11.458	11.453	11.455	11.611	11.687	11.631	11.853	11.714	11.57	11.685	11.6	11.745	11.792	11.719	11.682	11.687	11.711	11.746	11.666	11.782	11.757	11.815	11.594	11.831	11.854	12.293	12.346	12.413	11.701	11.558	11.651	11.476	11.598	11.586	11.628	11.494	11.54	11.716	11.696	11.591	11.531	11.351	11.54	11.551	11.74	11.485	11.418
CT766	10.585	10.896	10.908	10.739	11.028	10.871	10.788	11.172	11.022	11.183	11.009	10.895	10.934	11.038	11.088	10.987	11.082	11.145	11.19	11.046	11.088	11.089	11.314	11.383	11.007	11.158	11.165	11.574	11.696	11.596	11.171	11.213	11.352	11.227	11.561	11.687	11.441	11.585	11.533	11.613	11.676	11.579	11.69	11.514	11.568	11.477	11.621	11.684	13.51
CT767	10.578	10.779	10.653	10.662	10.831	10.641	10.735	11.198	10.983	10.968	10.849	11.029	10.691	10.882	11.093	10.84	10.974	11.002	10.99	11.084	10.781	10.939	11.194	11.216	10.793	11.027	11.011	11.216	11.454	11.54	10.773	10.996	10.97	10.742	11.318	11.287	10.892	11.191	11.264	11.422	11.394	11.391	11.006	11.036	11.277	11.03	11.186	11.154	12.657
CT768	12.19	11.616	11.476	11.339	11.484	11.294	11.38	11.491	11.158	11.358	11.252	11.417	11.608	11.441	11.365	11.614	11.712	11.609	12.056	12.064	11.957	12.663	12.601	12.405	11.743	12.511	12.007	13.414	13.369	13.231	12.499	12.258	12.208	12.03	12.202	12.297	13.003	12.461	12.479	12.088	12.106	11.971	11.88	12.846	12.845	12.662	12.873	12.47	13.013
CT769	11.718	11.886	11.864	11.964	11.849	11.921	11.832	12.008	11.998	12.003	12.019	11.826	11.916	11.929	11.862	11.99	11.989	11.929	11.906	12.05	12.046	11.988	12.043	11.932	12.058	11.995	12.024	11.868	11.999	11.976	11.981	11.888	11.946	11.764	11.782	11.699	11.676	11.674	11.597	11.719	11.797	11.754	11.777	11.992	11.913	11.829	11.982	11.711	11.762
CT770	10.77	10.835	10.885	10.992	11.028	10.863	10.979	11.209	10.974	10.997	10.93	10.93	10.859	11.182	11.278	11.143	11.165	11.325	11.039	11.068	10.997	11.311	11.284	11.371	11.138	11.267	11.324	11.371	11.559	11.424	11.027	11.251	11.195	11.005	11.444	11.32	11.151	11.27	11.279	11.481	11.486	11.46	11.646	11.382	11.52	11.39	11.412	11.355	13.109
CT771	11.54	11.64	11.709	11.749	11.761	11.933	11.784	11.865	11.839	12.03	11.938	11.971	11.835	11.794	11.809	12.04	11.93	11.918	12.009	11.853	11.797	11.829	11.767	11.777	11.891	11.83	12.05	11.82	11.828	11.761	12.498	12.467	12.568	12.043	11.958	12.023	12.061	11.985	12.071	11.93	11.815	12.115	12.08	11.877	11.909	11.974	11.996	12.044	11.577
CT772	11.01	11.106	11.002	10.998	11.214	10.979	11.004	11.189	11.132	11.037	11.052	10.994	11.209	11.337	11.439	11.275	11.379	11.389	11.738	11.488	11.358	12.058	11.51	11.524	12.757	13.006	13.401	11.773	11.694	11.732	11.41	11.348	11.529	11.135	11.617	11.543	11.473	11.529	11.496	11.487	11.617	11.576	12.029	11.485	11.533	11.3	11.524	11.527	11.574
CT773	11.005	11.203	10.874	10.864	11.11	10.725	11.201	11.374	10.913	10.933	10.845	11.018	11.1	11.372	10.923	11.324	11.371	11.329	11.23	11.328	11.18	11.346	11.307	11.348	11.352	11.367	11.339	11.688	11.938	11.938	11.522	11.503	11.403	11.044	11.648	11.374	11.457	11.418	11.513	11.537	11.539	11.566	11.219	11.462	11.499	11.276	11.147	11.29	11.602
CT774	11.303	11.477	11.23	11.382	11.617	11.334	11.38	11.568	11.542	11.616	11.533	11.384	11.538	11.571	11.412	11.647	11.654	11.478	11.677	11.616	11.549	11.601	11.539	11.605	11.608	11.693	11.677	11.766	11.681	11.667	11.611	11.483	11.584	11.337	11.695	11.615	11.465	11.26	11.557	11.6	11.685	11.399	11.309	11.332	11.516	11.447	11.438	11.493	11.179
CT775	10.83	10.949	10.933	10.934	11.168	10.831	10.82	11.142	10.788	11.028	11.071	11.01	10.843	10.878	10.915	10.907	11.026	10.904	11.204	11.254	11.134	11.4	11.516	11.531	12.028	11.451	11.498	12.682	12.873	13.271	11.441	11.574	11.514	11.149	11.462	11.402	11.332	11.337	11.434	11.529	11.579	11.58	11.268	11.316	11.446	11.237	11.34	11.285	12.559
CT776	10.284	10.364	10.479	10.337	10.794	10.438	10.53	10.883	10.668	10.637	10.636	10.477	10.541	10.587	10.761	10.576	10.644	10.651	10.609	10.673	10.701	11.182	11.119	11.275	10.908	11.037	10.994	11.179	11.211	11.352	11.158	11.304	11.31	10.833	11.346	11.237	11.338	11.618	11.51	11.904	11.794	11.637	11.037	11.041	11.276	11.126	11.26	11.159	12.833
CT777	11.219	11.285	11.242	11.151	11.331	11.305	11.128	11.43	11.14	11.189	11.217	11.305	11.345	11.314	11.144	11.161	11.246	10.854	11.324	11.323	10.96	11.453	11.444	11.164	11.811	11.538	11.453	11.448	11.574	11.514	11.242	11.251	11.294	11.046	11.441	11.398	11.243	11.227	11.226	11.434	11.433	11.355	11.13	11.276	11.448	11.371	11.192	11.298	11.707
CT778	10.539	10.61	10.589	10.681	10.737	10.488	10.665	10.905	10.792	10.742	10.682	10.377	10.531	10.561	10.433	10.677	10.688	10.428	10.892	10.933	10.771	11.257	11.25	11.035	10.948	11.083	11.082	11.481	11.567	11.46	10.899	10.933	11.055	10.841	11.402	11.341	11.384	11.476	11.217	11.524	11.584	11.31	11.161	10.998	11.125	11.284	11.025	11.101	12.268
CT779	11.257	11.212	11.186	11.2	11.359	11.377	11.382	11.422	11.391	11.49	11.467	11.664	11.355	11.371	11.371	11.606	11.55	11.521	11.412	11.527	11.381	11.571	11.658	11.689	11.736	11.596	11.629	11.567	11.707	11.729	11.526	11.666	11.524	11.702	11.785	11.819	11.868	11.774	11.764	11.774	11.716	11.9	12.096	11.636	11.547	11.64	11.439	11.566	11.482
CT780	11.616	11.57	11.697	11.519	11.745	11.666	11.528	11.553	11.352	11.498	11.607	11.549	11.524	11.483	11.496	11.688	11.7	11.63	11.919	11.824	12.085	11.903	11.867	11.869	11.71	11.463	11.563	12.065	12.13	12.172	11.503	11.536	11.608	11.638	11.64	11.527	12.848	12.078	12.086	11.944	11.991	11.989	11.704	11.683	11.737	11.875	11.812	11.834	11.466
CT781	12.546	12.559	12.492	12.603	12.663	12.599	11.782	11.735	11.843	11.845	11.957	11.861	12.007	12.466	12.457	12.511	12.45	12.291	12.151	12.264	12.317	11.808	11.656	11.727	12.483	12.687	12.733	12.963	12.966	13.052	12.131	12.159	12.242	12.342	12.154	12.265	13.459	13.198	13.152	12.626	12.597	13.1	11.783	11.571	11.688	11.739	11.682	11.794	13.328
CT782	11.59	11.6	11.61	11.672	11.89	11.712	10.75	11.16	10.917	10.899	10.918	10.802	10.809	11.028	10.828	11.036	11.148	11.061	11.373	11.546	11.613	11.022	11.1	10.993	11.732	11.983	11.993	12.451	12.354	12.52	11.058	11.099	11.094	11.624	11.677	11.606	12.054	11.873	11.931	11.775	11.878	11.84	11.41	11.159	11.345	11.214	11.211	11.193	12.827
CT783	11.98	12.374	12.292	12.247	12.55	12.606	11.914	11.885	11.527	11.579	11.625	12.002	11.685	11.751	11.579	11.881	11.938	12.446	12.247	12.317	12.136	12.888	12.795	12.835	12.752	12.689	13.05	14.125	14.653	14.746	14.006	14.297	14.14	12.092	11.915	11.906	12.445	12.812	12.446	12.3	12.164	12.181	12.037	11.865	11.719	11.784	11.72	11.828	12.219
CT784	11.856	11.797	11.827	11.953	11.9	12.031	11.929	11.86	12.036	12.158	12.166	11.931	11.934	11.957	12.054	11.949	11.921	11.876	12.024	12.038	12.056	11.865	11.745	11.932	12.6	12.703	12.625	11.849	11.724	11.668	11.85	11.545	11.561	11.601	11.637	11.673	11.666	11.658	11.659	11.663	11.675	11.741	11.733	11.645	11.784	11.796	11.903	11.859	11.367
CT785	12.114	12.087	12.046	12.034	11.929	11.957	11.967	11.998	12.166	12.116	11.983	12.036	12.126	12.222	11.855	12.01	11.907	11.926	12.008	11.903	11.838	11.732	11.786	11.705	11.663	11.594	11.738	11.797	11.773	11.816	11.807	11.683	11.898	11.837	11.956	11.958	11.858	11.868	11.668	11.77	11.836	11.798	11.86	11.659	11.675	11.885	11.531	11.674	11.704
CT786	12.245	12.043	12.094	12.035	11.799	12.225	12.165	12.166	11.953	12.351	12.2	12.11	12.189	12.144	12.058	12	12.009	11.833	11.929	11.9	11.701	11.998	11.783	11.763	11.846	11.75	11.791	11.842	11.757	11.759	11.803	11.646	11.76	11.76	11.774	11.782	11.673	11.757	11.847	11.726	11.745	11.732	12.003	11.906	11.874	11.977	11.775	11.816	11.662
CT787	11.958	12.123	11.985	11.907	12.019	12.097	11.945	11.937	12.13	11.972	12.01	12.103	12.016	11.985	11.952	12.028	12.069	11.975	11.964	11.937	11.71	12.015	11.841	11.999	12.075	11.951	11.976	11.936	11.837	11.864	12.036	11.833	11.593	11.785	11.737	11.764	11.944	11.866	11.702	11.831	11.596	11.746	11.769	11.737	11.664	11.864	11.765	11.952	11.599
CT788	11.918	11.808	11.866	11.873	11.777	11.97	11.966	11.809	12.165	12.054	11.994	12.011	12.157	12.189	12.138	12.179	12.113	12.103	12.107	12.029	11.798	11.803	11.8	11.715	11.633	11.696	11.641	12.091	12.23	12.27	11.697	11.706	11.774	11.487	11.685	11.776	11.906	11.875	11.912	11.935	11.876	11.909	11.828	11.851	11.891	11.906	11.851	11.842	11.558
CT789	11.082	11.141	11.044	11.064	11.306	10.936	11.38	11.194	11.238	11.258	11.202	11.421	11.147	11.094	11.134	11.211	11.183	11.134	11.357	11.29	11.338	11.548	11.549	11.475	11.441	11.304	11.467	11.591	11.664	11.595	11.279	11.223	11.304	11.095	11.424	11.317	11.317	11.324	11.396	11.532	11.488	11.385	11.326	11.337	11.454	11.325	11.395	11.443	11.547
CT790	10.889	11.694	11.03	11.073	11.573	11.114	10.858	11.019	10.996	11.007	10.951	10.835	11.214	11.371	11.342	11.458	11.383	11.328	11.319	11.413	11.343	11.999	12.118	12.174	12.626	13.08	13.59	13.158	13.43	13.556	11.631	11.513	11.557	12.143	12.029	12.158	11.543	11.874	11.764	11.746	11.894	11.694	14.929	14.779	14.489	14.596	14.62	14.537	13.073
CT791	11.476	11.666	11.739	11.612	11.87	11.853	11.562	11.579	11.659	11.611	11.637	11.581	11.662	11.629	11.759	11.645	11.695	11.72	11.84	12.005	12.081	11.734	11.93	11.929	11.847	12.098	12.086	12.388	12.459	12.604	11.688	11.612	11.636	11.666	11.712	11.842	12.239	12.273	12.247	11.862	12.029	11.99	12.133	11.804	11.88	12.003	12.111	11.797	11.852
CT792	10.657	10.899	10.621	10.903	11.012	10.725	10.556	11.008	10.75	10.77	10.735	10.559	10.537	10.787	10.75	10.805	10.966	10.674	10.608	10.908	10.803	11.537	11.678	11.69	11.057	11.25	11.147	11.451	11.699	11.493	10.951	11.109	11.035	10.939	11.467	11.346	11.285	11.319	11.291	11.414	11.507	11.405	11.462	11.338	11.492	11.345	11.22	11.265	13.281
CT793	11.402	11.388	11.28	11.257	11.379	11.083	11.203	11.438	11.327	11.547	11.538	11.376	11.308	11.348	11.236	11.314	11.184	11.044	11.048	11.196	11.219	11.517	11.541	11.289	11.221	11.185	11.256	11.668	11.812	11.728	11.203	11.223	11.312	11.099	11.436	11.388	11.307	11.351	11.312	11.511	11.551	11.436	11.209	11.429	11.403	11.523	11.496	11.386	11.173
CT794	11.803	11.728	11.729	11.678	11.681	11.951	11.86	11.918	12.085	11.956	11.984	11.964	11.945	11.965	11.993	12.005	11.962	11.995	12.104	11.923	11.956	11.788	11.769	11.762	11.699	11.585	11.593	11.686	11.817	11.928	11.568	11.537	11.673	11.562	11.633	11.656	11.666	11.607	11.682	11.64	11.723	11.699	11.967	11.762	11.805	11.864	11.913	11.858	11.564
CT794.1	10.738	10.898	10.986	11.142	11	11.111	10.82	11.245	11.189	11.045	10.929	11.147	11.011	11.147	11.094	11.043	11.305	11.246	11.219	11.193	11.146	11.293	11.145	11.184	11.283	11.315	11.321	11.522	11.624	11.517	11.249	11.21	11.265	11.359	11.716	11.712	11.342	11.36	11.427	11.623	11.601	11.489	11.311	11.243	11.362	11.26	11.359	11.382	11.339
CT795	12.047	12.009	11.936	11.97	11.892	12.144	11.911	11.798	12.03	12.13	12.205	12.094	12.109	12.14	12.156	12.237	12.252	12.173	12.158	12.033	11.891	12.318	12.141	12.331	12.845	12.812	15.641	15.034	15.29	15.173	11.936	11.963	11.916	11.878	11.832	11.948	11.856	11.806	11.796	11.877	11.738	11.868	12.072	11.809	11.864	11.969	12.033	12.034	11.724
CT796	10.077	10.499	10.283	10.343	10.763	10.231	10.063	10.696	10.316	10.421	10.49	10.284	10.19	10.182	10.332	10.179	10.365	10.351	10.282	10.403	10.364	10.824	10.824	10.92	10.577	10.83	10.801	11.192	11.265	11.308	10.516	10.765	10.751	10.569	11.278	11.191	10.964	11.201	11.074	11.395	11.48	11.316	11.01	10.988	11.181	11.055	11.168	11.251	11.461
CT797	12.039	12.017	12.07	11.981	11.79	11.977	12.085	12.077	12.265	12.085	12.084	12.201	12.077	12.079	12.159	12.187	12.229	12.073	12.248	12.14	12.378	12.078	12.113	12.084	12.16	12.249	12.034	12.097	12.027	12.024	12.129	12.043	12.011	11.944	11.832	11.903	12.055	11.877	11.962	11.821	11.845	11.905	12.059	12.075	11.949	12.123	12.067	12.053	12.015
CT798	10.883	11.21	10.85	10.718	10.973	10.929	11.213	11.258	10.758	10.863	10.896	10.927	11.263	11.129	10.867	11.422	11.382	11.199	11.351	11.279	11.027	11.244	10.926	11.328	11.267	11.44	11.296	11.533	11.681	11.71	11.275	11.328	11.294	11.07	11.483	11.398	11.336	11.378	11.329	11.479	11.526	11.441	11.285	11.426	11.377	11.264	11.238	11.239	12.756
CT799	11.369	11.528	11.357	11.371	11.415	11.608	11.623	11.608	11.362	11.717	11.629	11.62	11.751	11.598	11.684	11.738	11.834	11.634	11.72	11.796	11.839	12.163	12.152	11.815	11.855	11.845	11.436	11.677	11.802	11.688	11.562	11.566	11.564	11.58	11.583	11.767	11.539	11.544	11.586	11.627	11.626	11.575	11.621	11.742	11.721	11.775	11.88	11.865	11.541
CT800	10.523	11.351	10.695	10.64	11.25	10.562	10.538	11.01	10.729	10.741	10.751	10.741	10.466	10.465	10.422	10.835	10.706	10.64	10.969	10.994	10.749	11.21	11.294	11.35	10.963	11.228	11.664	11.424	11.485	11.493	10.949	11.041	11.025	11.001	11.469	11.413	11.208	11.332	11.193	11.479	11.5	11.505	11.42	11.447	11.529	11.456	11.564	11.684	12.311
CT801	11.841	11.869	11.766	11.637	11.686	11.843	11.897	11.886	11.46	11.819	11.748	11.976	12.048	12.014	12.024	12.04	12.022	12.101	12.181	12.153	12.104	12.131	11.969	11.864	12.153	11.867	11.981	12.043	12.113	12.125	11.975	11.898	11.754	11.843	11.789	11.599	11.836	11.77	11.746	11.844	11.751	11.795	11.783	11.955	11.924	11.94	11.755	11.794	11.568
CT802	11.795	11.73	11.695	11.688	11.63	11.942	12.084	11.923	11.817	11.721	11.643	12.106	11.921	11.932	11.848	12.148	12.005	12.031	12.049	12.096	12.071	12.04	11.981	11.926	12.052	12.026	12.002	11.823	11.819	11.782	11.844	11.774	11.595	11.709	11.746	11.778	11.649	11.61	11.69	11.707	11.754	11.869	11.711	11.826	11.746	11.868	11.708	11.752	11.767
CT803	11.144	11.176	11.188	11.268	11.333	11.249	11.148	11.343	11.3	11.454	11.405	11.226	11.255	11.483	11.524	11.407	11.437	11.447	11.444	11.527	11.409	11.563	11.426	11.664	12.068	11.624	11.766	12.597	12.817	12.986	11.3	11.367	11.419	11.339	11.526	11.508	11.528	11.491	11.399	11.484	11.494	11.565	11.555	11.15	11.513	11.241	11.321	11.411	11.989
CT804	10.728	10.787	10.662	10.64	10.829	10.979	10.867	10.956	10.624	10.58	10.56	10.833	10.805	11.034	10.886	10.966	11.076	11.015	11.024	10.885	10.858	11.287	11.245	11.217	11.098	11.285	11.155	11.385	11.575	11.428	10.957	11.114	11.022	10.879	11.345	11.34	11.077	11.184	11.249	11.395	11.383	11.393	11.088	11.095	11.393	11.117	11.178	11.136	12.439
CT805	11.054	11.118	11.017	11.269	11.273	11.013	11.167	11.219	11.047	11.256	11.253	10.993	11.268	11.368	11.16	11.433	11.442	11.241	11.418	11.396	11.34	11.716	11.696	11.438	11.64	11.486	11.556	11.792	11.764	11.713	11.597	11.578	11.689	11.456	11.652	11.638	11.731	11.71	11.54	11.684	11.718	11.652	11.645	11.413	11.47	11.579	11.417	11.577	13.376
CT806	10.934	11.56	11.129	11.269	11.577	11.346	11.101	11.419	11.03	10.92	11.213	11.207	11.356	11.242	11.538	11.412	11.445	11.377	12.81	11.494	11.286	11.859	11.738	11.59	11.662	11.909	12.116	11.557	11.694	11.493	11.245	11.316	11.33	11.204	11.505	11.507	11.926	11.656	11.557	11.601	11.543	11.526	11.576	11.415	11.585	11.555	11.596	11.689	13.044
CT807	13.455	13.449	13.229	13.292	13.511	13.358	11.141	11.219	10.919	10.854	10.765	11.262	11.161	11.095	10.984	11.207	11.207	11.142	11.2	11.275	11.375	11.289	11.333	11.338	12.541	12.638	12.978	11.471	11.522	11.667	11.465	11.652	11.624	11.308	11.999	12.061	11.815	11.867	12.22	12.516	12.142	12.175	11.594	13.35	12.366	13.686	12.807	12.167	12.319
CT808	11.028	11.314	11.049	11.172	11.109	11.013	10.726	11.013	10.379	10.49	10.557	10.596	10.809	10.855	10.719	10.94	10.985	10.889	11.064	11.211	11.041	11.117	11.281	11.208	11.06	11.149	11.169	11.455	11.58	11.699	11.163	11.139	11.093	10.926	11.66	11.569	11.165	11.359	11.321	11.477	11.5	11.418	10.979	11.235	11.266	11.113	10.987	10.944	13.95
CT809	11.007	11.021	11.001	10.918	11.03	10.856	10.969	11.148	10.693	10.922	10.915	11.024	10.959	11.106	10.825	11.161	11.063	11.033	11.109	11.229	11.097	11.364	11.404	11.272	11.269	11.191	11.478	11.554	11.754	11.72	11.158	11.19	11.32	11.043	11.466	11.351	11.321	11.285	11.263	11.45	11.45	11.428	11.076	11.214	11.359	11.311	11.278	11.35	12.09
CT810	11.776	11.773	11.8	12.016	11.769	11.863	11.846	11.928	12.025	11.941	12.037	12.04	11.907	11.869	11.989	11.939	11.962	11.802	11.981	11.877	11.763	11.749	11.801	11.694	11.673	11.593	11.549	11.715	11.892	11.709	11.584	11.567	11.617	11.531	11.622	11.598	11.813	11.867	11.724	11.757	11.812	11.79	11.827	11.772	11.84	11.846	11.93	11.794	11.59
CT811	10.398	10.623	10.489	10.533	10.679	10.411	10.347	10.757	10.544	10.639	10.598	10.328	10.231	10.366	10.387	10.246	10.394	10.345	10.498	10.667	10.506	11.033	11.059	11.057	10.806	10.909	10.92	11.22	11.333	11.324	10.748	10.866	10.861	10.716	11.342	11.219	11.321	11.699	11.383	11.897	11.683	11.537	10.832	10.838	11.147	10.99	11.073	10.93	12.973
CT812	11.714	11.586	11.728	11.694	11.539	11.729	12.022	11.84	11.587	11.551	11.607	12.014	11.714	11.931	11.869	11.991	11.87	11.985	12.098	11.957	12.033	11.92	11.996	11.922	11.885	11.968	12	11.796	11.741	11.757	11.742	11.61	11.822	11.574	11.817	11.759	11.674	11.674	11.725	11.697	11.669	11.826	11.926	11.83	11.814	11.711	11.734	11.68	12.025
CT813	14.835	14.148	14.48	13.912	14.096	14.301	13.054	13.321	13.549	13.645	13.819	13.802	13.266	13.456	13.317	13.459	13.223	13.454	15.302	15.338	15.52	15.013	15.159	14.589	15.882	16.088	15.993	13.376	15.575	15.882	13.899	13.875	13.897	12.917	12.243	12.421	13.923	13.913	13.979	13.274	14.365	14.436	15.913	15.685	15.371	15.604	15.86	15.656	12.971
CT814	12.288	12.155	12.354	12.248	12.199	12.258	12.338	12.146	11.932	12.363	12.397	12.314	12.21	12.155	12.028	12.093	12.282	12.104	12.324	12.306	12.346	12.591	12.394	12.297	12.629	12.36	12.352	12.644	12.748	12.925	12.356	12.278	12.386	12.233	12.152	12.21	12.486	12.399	12.33	12.077	12.076	12.052	12.482	12.865	12.617	12.85	13.035	12.955	12.381
CT814.1	10.666	10.705	10.697	10.776	10.761	10.772	10.487	10.856	10.726	10.702	10.841	10.674	10.495	11.583	11.771	11.841	11.836	11.729	10.931	11.343	11.388	11.119	11.225	11.431	10.823	11.138	11.135	11.597	11.721	11.69	11.101	11.26	11.362	11.207	11.388	11.375	11.217	11.434	11.391	11.479	11.607	11.483	11.453	11.382	11.406	11.353	11.474	11.353	12.022
CT815	11.007	11.168	10.933	11.225	11.337	10.948	11.069	11.439	11.439	11.166	10.993	10.953	11.171	11.303	11.184	11.316	11.307	11.283	12.141	12.052	12.112	11.287	11.316	11.272	11.393	11.393	11.305	11.935	12.278	12.144	11.459	11.517	11.576	11.124	11.621	11.532	12.224	12.234	12.182	12.093	12.149	12.084	11.433	11.474	11.523	11.465	11.45	11.379	13.908
CT816	10.918	11.137	10.986	11.004	11.193	10.959	11.003	11.305	11.158	10.991	11.149	10.916	11.161	11.235	11.115	10.985	11.168	11.072	11.238	11.258	11.102	11.348	11.344	11.308	11.277	11.395	11.432	11.583	11.595	11.625	11.363	11.419	11.501	11.336	11.581	11.57	11.626	11.695	11.668	11.605	11.762	11.782	11.644	11.488	11.632	11.57	11.652	11.569	12.338
CT817	11.846	11.814	11.957	11.87	11.908	12	12.198	11.938	12.135	12.153	12.172	12.062	12.14	12.021	12.192	12.162	12.065	12.192	12.216	12.137	12.211	12.119	12.136	12.178	12.167	12.085	12.086	11.856	11.778	11.903	12.242	12.27	12.228	12.192	11.927	12.119	12.155	12.196	11.98	11.833	11.807	11.8	12.02	11.844	11.786	11.806	11.923	11.804	12.81
CT818	11.165	11.05	11.051	11.297	11.3	11.263	11.514	11.558	11.168	11.276	11.222	11.519	11.515	11.626	11.257	11.418	11.423	11.229	11.302	11.281	11.27	11.441	11.449	11.537	11.282	11.487	11.534	11.647	11.722	11.797	11.444	11.51	11.496	11.153	11.491	11.449	11.479	11.471	11.427	11.512	11.537	11.571	11.437	11.612	11.579	11.522	11.476	11.474	12.269
CT819	10.338	10.612	10.341	10.438	10.847	10.261	10.389	10.778	10.491	10.651	10.347	10.529	10.662	10.847	10.641	10.805	11.029	10.822	10.704	10.95	10.767	10.958	10.914	10.902	10.907	11.023	10.884	11.354	11.426	11.38	10.984	10.899	10.911	10.884	11.293	11.201	11.163	11.028	11.123	11.342	11.428	11.322	10.83	10.95	11.206	11.054	11.03	11.059	12.705
CT820	11.11	11.194	11.051	11.252	11.364	10.972	11.176	11.562	11.417	11.138	11.303	11.274	11.218	11.278	11.127	11.187	11.021	10.956	11.017	11.139	11.066	11.428	11.354	11.188	11.156	11.212	11.035	11.496	11.657	11.656	11.068	11.095	11.126	10.942	11.421	11.307	11.178	11.223	11.259	11.506	11.555	11.527	11.208	11.374	11.534	11.363	11.504	11.535	11.436
CT821	13.32	12.735	12.833	12.606	12.709	13.063	11.392	11.62	11.499	11.444	11.398	11.35	11.457	11.423	11.109	11.443	11.282	11.222	12.841	12.64	12.918	11.338	11.229	11.404	11.385	11.362	11.464	11.544	11.593	11.565	11.398	11.45	11.479	11.296	11.571	11.531	11.623	11.45	11.486	11.5	11.581	11.515	11.897	12.03	12.112	12.305	12.415	12.616	11.976
CT822	10.578	10.788	10.702	10.873	11.24	10.757	10.639	11.135	10.865	10.824	10.84	10.609	10.751	10.809	11.029	11.034	10.929	10.989	11.007	11.079	10.906	11.091	11.143	11.178	10.988	11.149	11.051	11.334	11.541	11.572	10.826	10.978	11.015	10.784	11.341	11.294	11.193	11.541	11.528	11.514	11.56	11.527	11.06	11.227	11.259	11.192	11.295	11.441	12.337
CT823	11.723	11.648	11.796	11.791	11.686	11.843	11.853	11.84	11.993	11.846	11.863	11.844	11.936	11.736	12.01	11.88	11.938	11.969	11.993	11.845	11.971	12.001	11.844	11.841	11.981	11.976	11.865	11.935	11.813	11.835	12.075	11.98	11.995	11.979	11.87	11.857	12.025	11.942	12.034	11.911	11.87	11.875	11.895	11.628	11.722	11.849	11.871	11.717	11.967
CT824	11.422	11.442	11.394	11.348	11.491	11.444	11.353	11.503	11.146	11.403	11.406	11.342	11.47	11.437	11.519	11.647	11.487	11.554	11.635	11.624	11.433	11.867	11.889	11.946	11.597	11.392	11.616	12.088	12.033	12.181	11.73	11.679	11.967	11.46	11.781	11.68	11.75	11.744	11.796	11.727	11.697	11.688	11.632	11.724	11.787	11.84	11.828	11.721	12.259
CT825	10.305	10.911	10.364	10.442	11.536	10.549	10.344	10.786	10.559	10.629	10.66	10.545	10.241	10.266	10.367	10.373	10.366	10.394	10.517	10.659	10.324	10.805	10.922	10.894	10.984	11.146	11.25	11.162	11.334	11.176	10.646	10.87	10.79	10.738	11.329	11.24	10.942	11.123	11.008	11.412	11.461	11.307	11.019	11.126	11.28	11.237	11.532	11.597	13.353
CT826	10.567	10.706	10.635	10.771	10.78	10.524	10.557	10.823	10.641	11.124	11.119	11.196	10.756	10.773	10.536	10.466	10.568	10.501	10.693	10.788	10.619	11.119	11.123	10.899	11.038	10.996	11.168	11.421	11.516	11.555	11.041	11.131	11.185	10.807	11.319	11.253	11.149	11.134	11.149	11.345	11.338	11.391	11.064	11.013	11.38	11.148	11.217	11.278	12.543
CT827	10.862	10.987	11.059	11.073	11.06	10.968	10.889	11.025	10.849	11	10.848	10.744	10.931	11.121	11.258	11.077	10.951	11.148	10.909	10.903	11.101	11.278	11.329	11.898	10.995	11.221	11.504	11.362	11.423	11.53	11.053	11.186	11.212	11.098	11.6	11.556	11.347	11.442	11.576	11.675	11.694	11.57	11.507	11.347	11.368	11.513	11.52	11.389	12.903
CT828	10.814	10.858	10.936	10.801	10.988	11.079	11.203	11.36	10.914	10.902	10.996	11.22	12.514	12.643	12.522	12.77	12.753	12.658	11.218	11.246	11.219	11.389	11.327	11.421	12.279	11.726	12.032	11.505	11.655	11.612	11.555	11.624	11.493	11.674	11.849	11.837	11.471	11.474	11.57	11.572	11.594	11.604	11.475	11.361	11.518	11.401	11.435	11.363	13.51
CT829	11.679	11.73	11.838	11.861	11.9	11.95	11.835	11.797	12.142	11.764	11.842	11.919	11.984	12.008	12.076	12	12.202	12.131	12.103	11.95	12.02	12.017	12.034	11.824	11.973	12.075	12.061	11.961	11.821	11.861	12.122	12.026	12.045	12.111	11.845	11.728	11.833	11.837	11.735	11.723	11.825	11.85	11.776	11.654	11.758	11.852	11.903	11.864	11.702
CT830	10.747	11.267	10.907	10.915	11.149	11.021	10.874	11.116	11.09	11.118	11.502	11.347	10.987	10.91	10.909	11.026	11.124	10.96	11.123	11.046	10.856	11.346	11.345	11.372	11.163	11.163	11.416	11.509	11.661	11.682	11.271	11.259	11.237	11.262	11.616	11.521	11.213	11.38	11.279	11.438	11.438	11.501	11.326	11.231	11.403	11.313	11.44	11.39	12.898
CT831	10.995	11.116	10.931	11.137	11.202	10.866	11.035	11.294	11.141	11.079	10.9	10.98	11.264	11.528	11.61	11.666	11.628	11.395	11.319	11.351	11.383	11.43	11.419	11.32	11.545	11.562	11.687	11.548	11.641	11.536	11.497	11.504	11.715	11.534	11.802	11.764	11.796	11.725	11.461	11.689	11.645	11.559	11.246	11.263	11.348	11.352	11.262	11.411	11.666
CT832	11.186	11.285	11.063	10.988	11.162	11.193	11.314	11.466	11.302	11.534	11.344	11.546	11.275	11.362	11.226	11.501	11.419	11.332	11.454	11.572	11.506	12.356	12.112	11.966	11.356	11.442	11.24	11.618	11.78	11.731	12.16	11.964	12.15	11.067	11.49	11.37	11.845	11.481	11.561	11.579	11.642	11.659	11.245	11.369	11.399	11.479	11.323	11.46	11.617
CT833	12.533	12.92	12.878	12.741	12.712	12.683	11.944	11.948	12.009	12.042	12.104	12.093	11.872	11.961	12.076	12.02	11.942	12.102	12.781	12.749	12.897	12.235	12.236	12.295	11.985	12.558	12.396	12.928	13.177	13.012	12.023	12.384	12.298	12.189	13.522	13.675	11.757	11.925	11.944	11.826	11.848	11.906	11.955	11.858	11.931	11.882	12.05	11.97	12.228
CT834	11.892	11.872	11.902	12.04	11.927	12.182	12.172	11.958	12.312	12.059	12.117	12.128	12	11.986	12.162	12.109	12.019	12.164	12.197	12.199	12.213	12.163	12.051	12.007	11.832	11.957	11.856	11.77	11.686	11.592	11.759	11.64	11.676	11.784	11.794	11.74	11.86	11.79	11.878	11.871	11.876	11.782	11.85	11.774	11.839	11.874	11.988	11.826	11.755
CT835	11.998	11.813	11.935	11.948	11.895	12.035	12.15	11.932	12.32	12.111	12.184	12.272	11.992	11.972	12.175	12.098	11.958	12.094	12.211	12.129	12.218	12.204	12.091	12.125	12.162	12.161	11.966	11.975	11.774	11.824	11.99	11.918	11.867	12.009	11.767	11.796	11.971	12.072	12.106	11.92	12.048	12.002	12.052	11.938	11.874	11.919	12.086	12.039	12.065
CT836	13.436	12.788	12.931	12.756	12.575	12.729	11.658	11.751	11.665	11.551	11.639	11.755	11.62	11.629	11.713	11.672	11.725	11.652	12.071	11.957	11.88	12.527	11.946	11.751	14.918	15.094	14.892	12.088	12.075	12.112	11.839	11.881	11.753	11.795	11.724	11.683	11.986	11.738	11.794	11.75	11.784	11.833	11.945	12.186	12.3	12.347	12.493	12.52	11.372
CT837	11.564	11.709	11.448	11.568	11.673	11.652	11.692	11.66	11.889	11.713	11.939	11.754	11.809	11.789	11.749	11.799	11.629	11.744	11.516	11.689	11.614	11.755	11.83	11.808	11.791	11.786	11.916	11.813	11.825	11.86	11.789	11.799	11.724	11.779	11.764	11.801	12.069	11.958	11.948	11.776	11.84	11.786	11.709	11.57	11.791	11.723	11.794	11.749	11.958
CT838	10.993	11.061	10.988	11.179	11.228	10.902	11.037	11.16	11.029	11.227	11.178	10.936	11.236	11.45	11.116	11.178	11.319	11.055	10.929	11.262	11.2	11.456	11.655	11.458	11.274	11.394	11.392	11.956	11.749	11.715	11.32	11.591	11.491	11.172	11.606	11.548	11.365	11.589	11.581	11.667	11.745	11.572	11.689	11.644	11.662	11.697	11.605	11.495	12.419
CT839	10.884	11.222	11.293	11.248	11.563	11.67	11.02	11.262	10.979	11.184	10.816	11.172	10.97	11.055	11.101	11.154	11.208	11.209	11.115	11.408	10.712	11.631	11.642	11.458	11.266	11.234	11.471	11.646	11.898	11.745	11.385	11.59	11.57	11.184	11.527	11.414	11.32	11.437	11.453	11.504	11.523	11.575	11.438	11.471	11.524	11.392	11.419	11.369	12.849
CT840	12.2	12.005	12.056	12.118	12.101	12.168	12.191	11.995	12.182	11.869	12.271	12.08	12.065	12.155	12.094	12.227	12.281	12.067	12.103	12.047	12.012	12.104	11.779	11.795	11.658	11.616	11.657	11.779	11.867	11.72	11.688	11.746	11.862	11.64	11.703	11.911	11.737	11.776	11.68	11.74	11.793	11.732	11.725	11.787	11.765	11.724	11.859	11.68	11.703
CT841	11.04	11.184	10.93	11.159	11.119	10.928	13.164	13.204	13.506	13.637	13.73	13.695	11.311	11.534	11.495	11.607	11.389	11.35	11.072	11.641	13.336	11.39	11.609	13.787	11.248	11.919	13.897	11.843	11.934	12.842	11.452	11.493	11.523	11.381	11.62	12.14	11.797	11.743	11.953	12.164	12.932	13.048	12.075	12.401	12.539	13.029	13.668	13.319	13.114
CT842	12.09	12.044	12.042	11.918	11.873	11.885	11.302	11.444	11.473	11.377	11.369	11.302	11.287	11.526	11.746	11.584	11.611	11.586	11.351	11.503	11.415	12.383	12.528	12.463	11.711	12.499	13.036	11.629	11.694	11.704	11.998	12.156	12.286	11.843	11.763	11.845	13.539	13.753	13.776	13.324	13.426	13.762	12.583	12.329	12.341	12.276	12.47	12.23	13.383
CT843	11.733	11.718	11.756	11.537	11.762	11.661	11.799	11.835	11.701	11.453	11.542	11.999	11.759	11.919	11.929	12.074	11.955	11.957	12.05	12.066	11.939	11.999	11.886	11.754	12.036	11.996	11.957	11.973	11.835	11.901	12.057	11.833	11.709	11.807	11.825	11.617	11.896	11.761	11.819	11.81	11.705	11.872	11.868	11.791	11.712	11.95	11.765	11.912	11.654
CT844	10.905	11.137	10.92	10.955	11.542	11.116	11.02	11.405	11.215	11.309	11.334	10.882	11.073	11.037	11.258	11.256	11.304	11.205	11.317	11.752	11.631	11.46	11.555	11.402	11.265	11.481	11.571	11.569	11.609	11.702	11.037	11.208	11.212	10.921	11.37	11.318	11.272	11.531	11.498	11.506	11.675	11.591	11.174	11.121	11.379	11.336	11.565	11.551	12.717
CT845	12.143	12.015	12.027	12.032	12.088	12.077	12.115	12.115	12.169	12.248	12.05	12.249	11.986	12.004	11.946	12.103	11.947	11.99	11.831	11.689	11.946	11.657	11.678	11.55	11.634	11.616	11.589	11.751	11.789	11.728	11.699	11.72	11.658	11.749	11.722	11.696	11.703	11.736	11.769	11.789	11.768	11.805	11.84	11.866	11.928	11.982	12.035	12.018	11.653
CT846	10.932	11.044	10.81	11.129	11.273	11.052	10.775	10.974	10.811	11.016	10.989	10.464	10.873	11.149	11.01	11.22	11.305	11.041	11.106	11.269	10.977	11.59	11.652	11.326	11.274	11.5	11.637	11.977	12.195	12.075	11.288	11.391	11.424	11.251	11.634	11.538	11.551	11.463	11.453	11.606	11.69	11.507	11.561	11.636	11.54	11.696	11.598	11.675	12.484
CT847	10.768	11.042	10.824	11	11.112	10.802	11.231	11.428	11.37	11.367	11.414	11.4	11.072	11.167	11.104	11.217	11.233	11.435	10.986	11.164	10.975	13.14	12.421	12.341	11.135	11.198	11.05	13.252	13.555	13.759	11.138	11.318	11.256	10.824	11.372	11.355	14.264	13.188	13.323	12.9	12.756	12.686	11.639	11.506	11.511	11.562	11.513	11.336	14.718
CT848	10.435	10.65	10.47	10.681	10.806	10.522	10.48	10.848	10.707	10.649	10.737	10.616	10.355	10.618	10.296	10.804	10.686	10.546	10.569	10.808	10.59	11.022	11.202	11.061	10.898	11.033	11.139	11.372	11.403	11.465	10.978	11.071	10.987	10.891	11.335	11.278	11.36	11.319	11.381	11.52	11.539	11.549	11.852	11.694	11.768	11.836	11.735	11.604	12.103
CT849	10.75	11.039	10.914	11.082	11.37	11.037	11.097	11.315	11.049	11.054	11.062	11.184	11.009	11.31	11.297	11.233	11.325	11.343	11.018	11.196	11.017	11.485	11.487	11.456	10.973	11.322	11.392	11.998	11.891	11.848	11.166	11.204	11.208	11.326	11.685	11.669	11.247	11.624	11.723	11.69	11.677	11.624	11.45	11.289	11.423	11.365	11.51	11.452	12.877
CT849.1	11.989	11.963	11.967	12.034	11.999	12.007	12.006	12.084	12.176	12.138	12.253	12.071	12.081	12.195	12.132	12.232	12.146	11.929	11.967	11.897	11.769	11.906	11.861	11.696	11.723	11.715	11.652	12.018	11.841	11.755	11.831	11.816	11.696	11.726	11.928	11.824	11.814	11.761	11.827	11.844	11.912	11.656	11.846	11.696	11.778	11.892	11.563	11.752	11.516
CT850	11.398	11.41	11.417	11.528	11.499	11.393	11.35	11.559	11.197	11.39	11.422	11.357	11.435	11.443	11.301	11.289	11.544	11.243	12.755	12.496	12.507	11.893	11.643	11.358	11.559	11.495	11.466	11.726	11.755	11.756	11.525	11.525	11.579	11.566	11.774	11.687	11.646	11.505	11.578	11.596	11.591	11.527	11.904	11.907	11.849	11.761	11.685	11.629	12.776
CT851	11.333	11.49	11.283	11.297	11.537	11.349	11.285	11.659	11.369	11.295	11.462	11.482	11.482	11.575	11.365	11.57	11.617	11.608	11.431	11.64	11.356	11.679	11.803	11.651	11.615	11.602	11.55	11.819	12.067	12.235	11.641	11.531	11.727	11.284	11.594	11.515	11.364	11.396	11.528	11.623	11.589	11.599	11.558	11.526	11.7	11.554	11.563	11.577	11.484
CT852	10.19	10.29	10.155	10.158	10.516	10.195	10.313	10.662	10.364	10.521	10.336	10.441	9.962	10.038	10.125	10.096	10.279	10.312	10.449	10.617	10.422	10.856	11.027	10.99	10.643	10.862	10.856	11.126	11.395	11.351	11.181	11.413	11.386	10.712	11.261	11.188	11.084	11.004	11.076	11.59	11.573	11.531	11.099	11.026	11.254	10.965	11.035	11.173	12.855
CT853	10.36	10.714	10.688	10.626	10.8	10.592	10.433	10.772	10.614	10.647	10.611	10.506	10.281	10.299	10.517	10.534	10.594	10.578	10.542	10.703	10.635	10.88	11.078	11.079	10.863	10.978	10.94	11.384	11.449	11.481	10.933	11.063	11.165	10.812	11.326	11.243	11.064	11.299	11.147	11.399	11.443	11.415	11.035	10.852	11.192	11.052	11.117	10.926	12.419
CT854	11.191	11.27	11.192	11.256	11.286	11.465	11.425	11.407	11.423	11.558	11.609	11.24	11.413	11.323	11.289	11.212	11.307	11.199	11.262	11.358	11.28	11.662	11.758	11.756	11.62	11.576	11.66	11.813	11.791	11.972	11.593	11.615	11.641	11.407	11.589	11.582	11.685	11.67	11.716	11.639	11.613	11.639	11.757	11.583	11.772	11.631	11.774	11.749	12.735
CT855	11.07	11.073	11.049	11.229	11.171	11.163	11.723	11.487	11.599	12.031	11.975	12.064	11.587	11.615	11.809	11.565	11.491	11.624	12.017	11.67	11.95	12.408	11.966	12.051	11.692	11.701	11.732	12.866	13.352	13.365	11.898	12.041	12.072	11.726	11.754	11.77	13.344	12.952	12.762	12.466	12.485	12.523	12.364	11.889	11.908	11.892	12.009	11.842	13.267
CT856	11.78	11.705	11.991	11.553	11.658	12.24	11.828	11.633	11.325	11.401	11.263	11.802	12.011	11.754	11.506	12.053	11.845	11.729	12.227	11.813	11.835	12.224	11.836	11.901	12.116	12.055	11.919	12.024	11.733	11.829	12.087	11.96	11.742	12.052	11.85	11.925	11.939	11.749	11.784	11.748	11.722	11.796	11.967	11.69	11.721	11.658	11.78	11.717	11.987
CT857	10.08	10.4	10.251	10.416	10.623	10.19	10.349	10.682	10.354	10.539	10.466	10.392	10.17	10.321	10.253	10.351	10.396	10.274	10.614	10.61	10.505	10.676	11.004	10.872	10.651	10.888	10.764	11.254	11.434	11.243	10.503	10.755	10.741	10.439	11.226	11.146	10.854	10.963	10.912	11.346	11.391	11.252	10.564	10.849	11.112	10.927	10.813	10.893	12.518
CT858	11.451	11.382	11.473	11.338	11.395	11.475	11.827	11.557	11.585	11.401	11.312	11.815	11.908	11.86	11.708	11.902	11.775	11.845	11.722	11.736	11.648	11.687	11.587	11.518	11.687	11.694	11.887	11.861	11.769	11.761	11.705	11.845	11.695	11.757	11.717	11.667	11.9	11.898	12.017	11.819	11.855	11.922	12.13	12.011	12.049	11.962	12.011	11.76	11.572
CT859	11.084	11.133	10.995	11.106	11.296	11.323	11.346	11.507	11.535	11.405	11.438	11.491	11.371	11.317	11.409	11.434	11.419	11.547	11.691	11.953	11.778	11.606	11.538	11.544	11.374	11.372	11.285	11.54	11.534	11.474	11.167	11.155	11.234	11.127	11.409	11.417	11.63	11.589	11.594	11.596	11.626	11.665	11.523	11.392	11.498	11.325	11.532	11.447	12.315
CT860	11.91	11.92	12.134	11.912	11.972	12.106	12.106	12.018	12.232	12.298	12.291	12.091	12.147	12.111	12.21	12.08	12.033	12.137	12.156	12.03	12.188	12.026	11.952	12.102	12.065	12.167	11.995	11.798	11.763	11.837	12.121	12.104	12.149	12.271	12.109	12.161	12.233	12.329	12.32	12.082	12.118	12.058	12.119	12.066	11.819	12.012	12.099	11.865	12.149
CT861	13.128	13.065	13.171	13.296	13.306	13.187	11.437	11.603	11.152	11.453	11.511	11.4	11.343	11.399	11.065	11.419	11.617	11.452	11.726	11.734	11.644	11.928	12.06	12.092	13.61	13.673	13.657	12.508	12.498	12.449	11.635	11.933	12.011	11.627	11.667	11.611	15.262	15.24	15.163	14.822	14.787	14.784	13.508	12.745	13.384	13.265	13.184	13.47	13.824
CT862	11.166	11.302	11.375	11.329	11.483	11.379	11.523	11.55	11.435	11.593	11.626	11.586	11.418	11.474	11.347	11.632	11.511	11.583	11.454	11.78	11.834	11.574	11.683	11.491	11.42	11.624	11.561	11.882	12.145	12.128	11.512	11.546	11.522	11.334	11.533	11.479	11.632	11.511	11.574	11.623	11.598	11.52	11.354	11.442	11.582	11.454	11.483	11.404	11.588
CT863	11.864	11.755	11.897	11.931	11.728	11.894	12.089	12.096	12.266	12.5	12.309	12.151	12.411	13.267	13.132	13.955	13.705	13.312	12.436	12.355	12.415	13.41	13.208	12.843	12.276	12.108	12.244	16.485	16.183	15.979	12.844	12.995	13.093	12.525	12.503	12.428	14.2	14.835	14.358	13.966	14.46	13.997	15.085	14.538	14.51	14.222	14.689	14.357	12.47
CT864	10.783	10.929	10.767	10.873	11.141	11.068	11.021	11.134	11.172	11.117	11.093	11.055	10.933	11.019	11.028	11.129	11.147	11.106	11.058	10.956	10.739	11.175	11.128	11.102	10.977	11.055	11.086	11.307	11.513	11.409	11.034	11.191	11.167	10.922	11.356	11.392	11.228	11.2	11.195	11.371	11.405	11.43	11.199	11.118	11.313	11.155	11.295	11.313	12.084
CT865	11.471	11.466	11.483	11.488	11.433	11.404	11.398	11.355	11.497	11.381	11.411	11.267	11.456	11.594	11.462	11.564	11.682	11.576	13.15	12.85	12.873	11.793	11.85	11.688	11.652	11.798	11.767	11.642	11.821	11.665	11.438	11.622	11.449	11.258	11.583	11.637	11.221	11.404	11.409	11.563	11.781	11.497	11.526	11.454	11.66	11.556	11.462	11.37	11.404
CT866	10.634	10.527	10.421	10.579	10.794	10.47	10.533	11.062	10.664	10.536	10.494	10.675	10.504	10.77	10.729	10.784	10.902	10.868	10.689	10.965	10.802	10.983	11.056	10.984	10.868	11.126	11.112	11.357	11.385	11.385	10.877	11.087	11.054	10.99	11.516	11.313	11.164	11.287	11.297	11.397	11.513	11.518	11.094	11.017	11.282	11.029	11.023	10.948	13.64
CT867	10.545	10.808	10.662	11.01	11.271	10.554	10.593	11.054	10.762	10.915	10.718	10.551	10.892	11.195	10.935	11.073	11.313	10.948	10.831	11.074	10.852	11.62	12.003	11.748	11.051	11.278	11.183	11.562	11.651	11.44	11.049	11.2	11.259	10.912	11.575	11.322	11.433	11.389	11.387	11.6	11.722	11.408	11.518	11.645	11.673	11.76	11.76	11.619	13.182
CT868	11.22	11.313	11.231	11.145	11.17	11.153	11.356	11.795	11.702	11.83	11.862	11.68	11.419	11.585	11.401	11.608	11.616	11.397	11.389	11.324	11.176	12.033	12.263	12.519	11.221	11.352	11.265	12.35	12.115	12.003	11.763	11.888	11.819	12.241	11.907	11.946	12.055	11.929	11.88	11.868	11.9	11.643	11.876	12.433	11.983	11.682	11.82	11.652	13.622
CT869	11.002	11.204	11.072	11.096	11.179	11.162	11.127	11.286	11.059	11.16	11.147	11.116	11.275	11.213	11.292	11.194	11.154	11.331	11.313	11.065	11.237	11.879	11.797	11.862	11.411	11.439	11.291	11.649	11.577	11.709	11.354	11.402	11.54	11.41	11.763	11.683	11.979	12.069	11.983	11.747	11.823	11.818	11.583	11.483	11.542	11.529	11.628	11.61	13.028
CT870	10.532	10.669	10.489	10.711	10.958	10.364	10.249	10.79	10.363	10.617	10.396	10.24	9.999	10.119	9.814	9.976	10.173	10.103	10.368	10.659	10.447	10.766	10.905	10.757	10.813	10.82	10.813	11.196	11.537	11.393	10.738	10.788	10.974	10.576	11.294	11.163	11.072	11.13	11.046	11.344	11.381	11.314	11.015	11.044	11.265	11.041	11.071	11.168	12.899
CT871	10.404	10.658	10.585	10.734	10.958	10.567	10.426	10.788	10.609	10.72	10.67	10.456	10.596	10.77	10.765	10.759	10.764	10.764	10.636	10.779	10.654	11.025	11.129	11.092	10.957	11.031	11.137	11.285	11.431	11.411	10.879	11.007	10.926	10.786	11.371	11.285	11.099	11.147	11.206	11.452	11.346	11.376	11.17	11.229	11.341	11.232	11.29	11.11	11.405
CT872	10.521	10.638	10.862	10.847	10.846	10.75	10.445	10.925	10.668	10.818	10.734	10.546	10.688	10.904	10.946	10.666	10.712	10.826	10.752	10.792	10.85	11.034	11.019	11.078	10.884	10.969	10.989	11.16	11.422	11.459	10.887	11	11.052	10.884	11.586	11.325	11.117	11.315	11.3	11.443	11.512	11.372	11.246	11.221	11.294	11.22	11.169	11.145	12.235
CT873	12.743	12.297	12.599	12.219	12.013	11.995	11.145	11.315	11.347	11.296	11.31	11.274	11.317	11.314	11.42	11.382	11.451	11.361	11.48	11.485	11.469	11.977	11.761	11.701	11.548	11.409	11.312	12.013	11.969	12.011	11.26	11.196	11.043	11.096	11.362	11.358	13.72	12.442	12.498	12.207	12.267	12.205	11.238	11.253	11.494	11.266	11.551	11.554	11.805
CT874	10.681	10.827	10.734	10.654	10.822	10.545	10.704	11.05	10.656	10.738	10.708	10.449	10.852	11.02	10.964	10.898	11.073	10.862	10.806	10.889	10.745	10.931	11.189	11.209	10.843	11.139	11.298	11.396	11.447	11.531	10.801	11.101	11.023	10.749	11.396	11.277	11.046	11.295	11.349	11.616	11.689	11.499	11.217	11.203	11.284	11.431	11.198	11.094	13.037
CT875	11.543	11.467	11.499	11.612	11.675	11.605	11.372	11.382	11.478	11.401	11.491	11.317	11.165	11.297	10.968	11.169	11.444	11.068	11.43	11.645	11.589	11.607	11.714	11.67	11.95	11.974	12.195	12.486	12.512	12.616	11.507	11.57	11.591	11.576	11.708	11.757	12.182	12.041	11.95	11.917	11.985	11.811	12.028	12.15	12.138	12.106	12.123	11.998	13.304
[truncated: 23 more columns]
