# Supplementary material for: A primary Chlamydia trachomatis genital infection of rhesus macaques identifies new immunodominant B-cell antigens
Source: PLoS One. 2021 Apr 22;16(4):e0250317. doi: 10.1371/journal.pone.0250317 (PMC8061917; doi:10.1371/journal.pone.0250317)
Supplement: S4 Table — Average difference and associated t-test p-value for several comparisons of time points from the same monkeys (paired comparisons) and control versus infected (independent comparisons) for all 894 ORFs. (CSV) [file pone.0250317.s004.csv]

S4 Table. Statistical analysis of all results
Protein.ID	Week 0 to 4 Control Average Increase (n=3)	Week 0 to 4 Infected Average Increase (n=12)	P-Value: Week 0 to 4 Increase, Control vs Infected	P-Value: Infected, Week 0 vs Week 4	Week 0 to 8 Control Average Increase (n=3)	Week 0 to 8 Infected Average Increase (n=12)	P-Value: Week 0 to 8 Increase, Control vs Infected	P-Value: Infected, Week 0 vs Week 8	Week 14 to 18 Control Average Increase (n=2)	Week 14 to 18 Infected Average Increase (n=6)	P-Value: Week 14 to 18 Increase, Control vs Infected	P-Value: Infected, Week 14 vs Week 18
CT001	-0.049	-0.002	2.58E-01	5.24E-01	-0.048	-0.031	4.31E-01	7.93E-01	0.139	0	8.77E-01	5.01E-01
CT002	-0.042	0.113	1.64E-01	2.24E-01	-0.148	0.264	3.29E-02	1.05E-01	0.118	0.004	8.14E-01	4.58E-01
CT003	0.231	0.11	7.48E-01	2.12E-01	-0.012	-0.002	4.79E-01	5.04E-01	0.103	-0.04	9.09E-01	7.71E-01
CT004	0.159	0.005	8.62E-01	4.82E-01	0.231	-0.068	9.46E-01	6.53E-01	0.1	-0.145	9.70E-01	8.96E-01
CT005	-0.106	-0.128	5.35E-01	8.63E-01	-0.017	-0.138	7.07E-01	8.90E-01	0.295	0.071	6.90E-01	8.29E-02
CT006	0.017	-0.11	9.33E-01	9.82E-01	0.092	-0.089	9.94E-01	9.85E-01	0.057	-0.023	8.99E-01	6.68E-01
CT007	0.263	0.146	7.82E-01	1.78E-02	0.123	0.112	5.58E-01	2.78E-02	0.374	0.018	8.10E-01	4.04E-01
CT008	-0.05	0.022	1.77E-01	3.07E-01	0.055	0.031	5.94E-01	2.41E-01	-0.071	0.06	9.61E-02	1.99E-01
CT009	0.243	0.131	7.91E-01	1.51E-01	0.252	0.127	7.42E-01	2.17E-01	-0.012	0.021	1.66E-01	2.64E-01
CT010	0.145	0.019	8.60E-01	3.72E-01	0.17	-0.045	9.01E-01	8.27E-01	0.196	0.054	8.67E-01	1.27E-01
CT011	0.113	-0.05	8.45E-01	6.26E-01	0.073	-0.091	7.84E-01	6.71E-01	0.163	0.005	9.93E-01	4.52E-01
CT012	0.231	0.115	9.53E-01	4.12E-02	0.139	0.122	5.46E-01	9.40E-02	0.012	-0.115	7.69E-01	8.03E-01
CT013	-0.066	0.018	1.97E-01	3.93E-01	-0.075	0.01	1.08E-01	4.40E-01	-0.025	0.037	7.90E-02	1.84E-01
CT014	0.437	0.002	8.15E-01	4.94E-01	0.191	-0.055	8.88E-01	6.23E-01	0.406	-0.043	7.02E-01	8.84E-01
CT015	0.034	-0.036	7.10E-01	6.79E-01	-0.035	-0.122	8.22E-01	9.35E-01	0.061	0.021	7.18E-01	3.75E-01
CT016	0.109	0.072	7.93E-01	9.21E-03	0.047	0.022	6.62E-01	2.07E-01	-0.068	-0.064	4.88E-01	9.27E-01
CT017	0.061	0.036	6.55E-01	2.29E-01	0.04	-0.011	6.58E-01	5.77E-01	-0.143	-0.028	1.96E-01	7.33E-01
CT018	0.049	0.186	1.51E-01	7.67E-02	0.016	0.203	5.40E-02	3.05E-02	0.126	0.167	4.02E-01	8.58E-02
CT019	0.15	0.004	8.93E-01	4.72E-01	0.21	-0.034	8.71E-01	5.98E-01	0.1	-0.001	7.52E-01	5.08E-01
CT020	-0.006	0.078	9.16E-02	3.22E-02	-0.101	0.085	7.82E-03	9.58E-02	0.034	0.057	3.94E-01	1.06E-01
CT021	0.078	-0.065	9.58E-01	9.29E-01	0.085	-0.012	9.59E-01	6.00E-01	0.085	0.021	6.18E-01	3.10E-01
CT022	0.074	-0.02	9.15E-01	8.43E-01	0.083	-0.041	7.82E-01	9.46E-01	-0.043	-0.019	4.18E-01	6.08E-01
CT023	-0.051	-0.254	9.03E-01	9.48E-01	0.094	-0.218	9.56E-01	9.15E-01	-0.073	0.038	9.03E-02	3.00E-01
CT024	-0.019	0.014	4.10E-01	3.78E-01	-0.216	0.002	3.55E-02	4.78E-01	0.084	0.006	6.36E-01	4.16E-01
CT025	0.018	-0.058	7.94E-01	8.12E-01	0	-0.014	5.53E-01	5.58E-01	-0.068	-0.066	4.86E-01	8.26E-01
CT026	0.173	0.081	8.33E-01	1.88E-01	0.223	0.06	9.01E-01	2.80E-01	0.052	-0.012	8.01E-01	5.70E-01
CT027	0.144	0.067	7.85E-01	1.42E-01	0.176	-0.027	7.11E-01	6.52E-01	-0.098	-0.036	3.71E-01	7.73E-01
CT028	0.026	0.057	4.00E-01	1.95E-01	0.017	0.032	4.39E-01	2.93E-01	-0.072	0.072	2.77E-01	9.27E-03
CT029	-0.031	-0.027	4.90E-01	7.16E-01	-0.06	0.019	2.25E-01	2.55E-01	-0.062	-0.009	2.67E-01	5.48E-01
CT030	0.004	-0.086	7.13E-01	9.27E-01	0.021	-0.045	7.11E-01	7.63E-01	-0.045	0.012	3.65E-01	4.29E-01
CT031	-0.009	-0.066	8.10E-01	9.83E-01	-0.115	-0.077	3.53E-01	9.87E-01	-0.002	-0.025	7.04E-01	7.30E-01
CT032	0.265	0.12	8.81E-01	1.15E-01	-0.01	-0.007	4.92E-01	5.18E-01	0.156	0.022	9.39E-01	3.76E-01
CT033	0.111	0.097	5.49E-01	1.61E-01	0.126	0.127	4.99E-01	1.78E-01	0.096	0.083	5.25E-01	1.11E-01
CT034	0.225	0.211	5.46E-01	1.00E-02	0.127	0.273	3.63E-02	1.15E-03	0.328	0.004	9.21E-01	4.73E-01
CT035	-0.013	0.012	4.09E-01	4.26E-01	-0.019	-0.007	4.74E-01	5.71E-01	-0.099	0.003	1.11E-01	4.86E-01
CT036	0.177	0.062	7.88E-01	2.93E-01	0.062	0.041	5.51E-01	3.91E-01	0.046	-0.019	7.65E-01	5.95E-01
CT037	-0.033	-0.013	3.98E-01	6.57E-01	-0.039	0.026	3.52E-01	4.70E-02	-0.072	0.001	2.65E-01	4.92E-01
CT038	-0.036	-0.13	9.24E-01	9.80E-01	-0.135	-0.133	4.94E-01	8.70E-01	0.075	-0.033	6.52E-01	6.79E-01
CT039	0.215	0.02	9.02E-01	4.40E-01	0.067	-0.044	7.49E-01	6.08E-01	0.139	-0.032	9.50E-01	7.58E-01
CT039.1	0.014	0.013	5.09E-01	3.49E-01	-0.171	0.054	1.09E-01	6.51E-02	0.129	-0.045	7.76E-01	7.29E-01
CT040	0.059	0.005	6.95E-01	4.56E-01	0.029	-0.04	8.74E-01	8.62E-01	-0.087	-0.058	4.53E-01	7.84E-01
CT041	0.282	0.125	8.72E-01	3.04E-02	0.105	0.026	7.36E-01	3.82E-01	0.196	0.028	9.79E-01	3.36E-01
CT042	0.177	-0.068	8.99E-01	8.58E-01	0.23	-0.155	9.90E-01	8.76E-01	-0.047	0.016	3.27E-01	2.93E-01
CT043	0	-0.128	8.38E-01	8.48E-01	0.049	0.002	6.13E-01	4.93E-01	0.064	0.045	5.50E-01	3.33E-01
CT044	0.089	0.103	4.60E-01	1.62E-01	0.223	0.122	6.89E-01	1.95E-01	-0.015	0.045	3.67E-01	1.34E-01
CT045	0.066	0.035	7.36E-01	1.23E-01	0.044	-0.05	8.22E-01	9.27E-01	-0.008	0.017	3.77E-01	3.89E-01
CT046	0.05	-0.039	8.41E-01	8.48E-01	0.143	-0.036	9.56E-01	8.03E-01	0.043	0.013	7.55E-01	3.71E-01
CT047	0.259	-0.064	9.55E-01	6.48E-01	0.006	-0.097	6.72E-01	6.70E-01	0.253	0.001	7.48E-01	4.89E-01
CT048	0.163	-0.018	9.10E-01	5.73E-01	0.129	-0.052	9.35E-01	7.38E-01	0.01	0.059	3.00E-01	8.57E-02
CT049	0.011	0.019	4.81E-01	4.37E-01	0.067	0.01	6.08E-01	4.79E-01	-0.081	-0.06	4.28E-01	7.35E-01
CT050	-0.015	0.052	2.33E-01	2.91E-02	0.026	0.045	3.92E-01	5.38E-02	-0.023	-0.038	5.45E-01	7.88E-01
CT051	-0.046	0.168	2.42E-01	8.35E-02	-0.12	0.097	1.87E-01	3.17E-01	-0.13	-0.028	2.63E-01	6.96E-01
CT052	0.252	-0.049	9.89E-01	7.50E-01	0.06	-0.131	9.13E-01	8.44E-01	-0.043	0.115	1.04E-01	1.60E-01
CT053	-0.027	0.071	1.99E-01	1.28E-01	0.087	0.047	6.17E-01	1.87E-01	0.08	0.12	3.28E-01	7.46E-02
CT054	-0.015	-0.085	8.03E-01	9.31E-01	-0.103	-0.052	4.16E-01	6.42E-01	0.068	0.068	5.02E-01	2.46E-01
CT055	-0.073	-0.036	3.89E-01	6.13E-01	-0.127	-0.087	3.89E-01	7.42E-01	0.044	0.076	3.30E-01	1.14E-01
CT056	0.018	-0.248	9.80E-01	9.76E-01	-0.116	-0.293	8.87E-01	9.86E-01	0.05	-0.004	6.43E-01	5.31E-01
CT057	0.356	0.131	9.11E-01	8.82E-02	0.045	-0.003	6.43E-01	5.09E-01	0.189	-0.007	8.36E-01	5.38E-01
CT058	-0.078	-0.111	6.03E-01	8.38E-01	-0.24	-0.165	2.48E-01	9.30E-01	-0.008	-0.013	5.08E-01	5.99E-01
CT059	0.038	0.009	6.17E-01	4.19E-01	0.086	-0.066	9.66E-01	9.48E-01	-0.017	0.109	2.21E-01	2.30E-01
CT060	0.16	0.101	7.91E-01	6.58E-02	-0.135	-0.014	2.04E-01	5.57E-01	0.194	-0.002	9.51E-01	5.08E-01
CT061	0.02	0	6.53E-01	4.99E-01	0.04	0.011	6.36E-01	4.11E-01	0.102	0.011	7.98E-01	3.96E-01
CT062	0.16	-0.002	9.42E-01	5.11E-01	0.15	-0.051	8.62E-01	6.13E-01	0.143	0.01	8.41E-01	4.28E-01
CT063	0.084	-0.046	9.60E-01	8.19E-01	0.168	-0.031	9.99E-01	7.62E-01	-0.085	-0.064	3.85E-01	8.10E-01
CT064	0.081	-0.026	9.23E-01	7.73E-01	0.102	-0.006	8.56E-01	5.78E-01	-0.035	-0.017	4.35E-01	8.17E-01
CT065	0.002	-0.145	9.47E-01	9.45E-01	-0.042	-0.168	8.36E-01	9.26E-01	-0.084	-0.071	4.68E-01	8.60E-01
CT066	0.029	0.036	4.61E-01	2.78E-01	0.18	0.063	9.22E-01	2.16E-01	0.008	0.062	2.39E-01	1.63E-02
CT067	0.244	0.443	1.10E-01	3.33E-03	-0.032	0.724	8.08E-03	5.99E-03	0.174	0.095	6.34E-01	7.69E-02
CT068	0.051	0.112	2.53E-01	1.19E-02	-0.036	0.101	1.68E-01	2.06E-02	-0.013	-0.046	6.64E-01	7.95E-01
CT069	0.152	-0.112	9.56E-01	7.89E-01	-0.079	-0.171	6.77E-01	8.15E-01	0.12	-0.059	9.74E-01	8.98E-01
CT070	0.155	-0.042	9.32E-01	7.27E-01	0.235	-0.036	9.01E-01	6.36E-01	0.244	0.088	8.04E-01	9.07E-02
CT071	0.269	0.038	8.90E-01	2.64E-01	0.158	-0.049	9.32E-01	6.72E-01	0.138	-0.031	6.83E-01	6.79E-01
CT072	0.122	-0.022	8.11E-01	5.56E-01	-0.121	0.015	2.62E-01	4.67E-01	0.131	0.094	6.01E-01	2.55E-01
CT073	-0.027	-0.04	5.89E-01	8.65E-01	0.071	0.073	4.96E-01	2.28E-01	0.032	-0.003	7.47E-01	5.23E-01
CT074	0.295	0.049	8.95E-01	2.46E-01	0.227	-0.026	9.61E-01	5.82E-01	0.202	-0.019	8.31E-01	6.70E-01
CT075	0.238	0.02	8.57E-01	4.19E-01	0.27	-0.084	8.04E-01	7.28E-01	0.108	0.017	8.20E-01	3.90E-01
CT076	0.013	0.012	5.06E-01	3.68E-01	0.113	-0.019	9.27E-01	7.65E-01	0.187	0.033	9.02E-01	1.99E-01
CT077	0.094	-0.028	9.39E-01	7.81E-01	0.086	0.004	7.93E-01	4.76E-01	0.032	-0.185	9.90E-01	9.82E-01
CT078	0.105	0.017	7.76E-01	3.64E-01	0.022	-0.024	6.62E-01	6.18E-01	0.012	-0.014	6.28E-01	6.24E-01
CT079	0.222	0.098	9.56E-01	4.23E-02	-0.035	0.059	1.15E-01	2.13E-01	0.187	0.077	7.60E-01	1.14E-01
CT080	0.033	0.085	3.29E-01	1.03E-02	0.128	0.063	9.15E-01	9.10E-02	0.035	-0.036	6.25E-01	7.22E-01
CT081	0	-0.068	7.67E-01	9.72E-01	-0.083	-0.043	3.78E-01	9.03E-01	0.302	-0.104	8.66E-01	9.52E-01
CT082	-0.027	-0.138	9.18E-01	9.81E-01	-0.186	-0.162	3.97E-01	9.97E-01	-0.043	-0.006	3.16E-01	5.35E-01
CT083	0.044	0.014	6.37E-01	4.25E-01	-0.073	-0.075	5.08E-01	8.54E-01	0.082	-0.01	7.74E-01	5.51E-01
CT084	0.121	-0.03	7.38E-01	5.67E-01	0.257	-0.054	8.85E-01	5.94E-01	0.099	-0.014	6.58E-01	6.01E-01
CT085	0.071	-0.059	7.58E-01	9.19E-01	0.001	-0.072	6.21E-01	8.22E-01	0.141	0.005	7.78E-01	4.53E-01
CT086	-0.101	-0.013	8.86E-02	7.36E-01	0.178	-0.004	1.00E+00	5.41E-01	-0.117	-0.027	1.39E-01	7.10E-01
CT087	0.248	0.145	7.66E-01	1.18E-02	0.149	-0.014	9.19E-01	5.52E-01	0.208	-0.093	7.85E-01	8.70E-01
CT088	0.26	0.033	8.75E-01	2.50E-01	0.157	0.054	7.30E-01	1.80E-01	0.059	0.002	6.10E-01	4.87E-01
CT089	-0.067	0.003	2.32E-01	4.70E-01	0.044	-0.002	7.17E-01	5.16E-01	-0.112	0.021	3.02E-01	3.74E-01
CT090	0.049	0.055	4.36E-01	5.17E-02	0.035	0.009	6.15E-01	4.27E-01	0.003	-0.028	6.29E-01	8.41E-01
CT091	0.227	-0.025	9.98E-01	6.89E-01	0.224	-0.024	9.36E-01	5.69E-01	0.096	-0.087	8.24E-01	8.49E-01
CT092	0.354	0.222	8.89E-01	1.25E-02	0.108	0.167	1.57E-01	2.68E-04	0.193	0.037	8.11E-01	1.02E-01
CT093	0.162	0.014	8.32E-01	3.63E-01	0.168	-0.01	9.75E-01	6.01E-01	0.128	-0.018	9.25E-01	6.66E-01
CT094	-0.041	0.028	2.36E-01	3.39E-01	-0.202	-0.048	1.54E-01	8.13E-01	0.055	-0.011	7.79E-01	5.84E-01
CT095	-0.077	-0.047	2.82E-01	8.99E-01	0.106	-0.045	9.99E-01	9.18E-01	-0.05	0.024	3.17E-01	3.56E-01
CT096	-0.085	-0.036	3.46E-01	7.17E-01	-0.158	-0.081	2.43E-01	8.76E-01	0.209	-0.008	8.20E-01	5.72E-01
CT097	0.005	-0.092	8.89E-01	9.55E-01	0.024	-0.04	7.20E-01	6.98E-01	-0.099	-0.009	2.76E-01	5.85E-01
CT098	-0.007	0.091	1.80E-01	1.97E-01	0.14	0.038	7.68E-01	3.85E-01	-0.071	0.153	5.78E-02	1.25E-01
CT099	0.116	0.046	8.46E-01	2.03E-01	0.043	0.033	5.43E-01	3.21E-01	-0.025	-0.088	6.93E-01	8.48E-01
CT100	0.089	0.001	7.47E-01	4.89E-01	0.101	0.013	8.08E-01	3.44E-01	0.064	0.044	6.07E-01	1.21E-01
CT101	0.252	0.06	7.71E-01	1.13E-01	-0.074	0.005	9.02E-02	4.56E-01	0.202	0.19	5.19E-01	1.30E-01
CT102	0.184	0.081	8.25E-01	6.78E-02	0.02	0.081	1.53E-01	5.23E-02	0.095	0.024	7.02E-01	3.81E-01
CT103	-0.079	0.043	2.48E-03	5.08E-02	-0.019	0.032	3.01E-01	1.82E-01	-0.123	0.016	1.15E-01	3.85E-01
CT104	0.251	0.153	7.54E-01	5.84E-02	0.058	0.043	5.45E-01	3.42E-01	0.215	0.075	9.18E-01	1.94E-01
CT105	0.114	0.037	9.09E-01	2.18E-01	0.053	-0.018	7.18E-01	6.21E-01	0.132	0.037	8.67E-01	2.85E-01
CT106	0.066	0	9.77E-01	5.02E-01	0.083	0.004	7.94E-01	4.69E-01	-0.064	0.048	1.61E-01	2.09E-01
CT107	0.116	0.029	8.39E-01	2.05E-01	-0.013	0.058	3.42E-01	9.00E-02	-0.022	0.066	1.94E-01	9.06E-02
CT108	0.218	0.024	8.97E-01	3.19E-01	0.121	-0.053	9.67E-01	9.07E-01	0.23	0.124	6.99E-01	1.62E-01
CT109	0.291	0.025	7.83E-01	3.54E-01	0.065	0.009	6.73E-01	4.45E-01	0.129	0.042	7.11E-01	1.07E-01
CT110	0.081	0.231	9.08E-02	2.31E-02	-0.055	0.21	4.34E-02	7.87E-02	-0.046	0.657	5.64E-02	6.62E-02
CT111	0.037	0.059	3.89E-01	8.90E-02	0.267	0.108	9.52E-01	4.09E-02	0.144	-0.057	9.34E-01	9.06E-01
CT112	0.034	-0.011	7.46E-01	5.81E-01	-0.056	-0.02	2.77E-01	6.38E-01	0.11	-0.055	9.89E-01	8.41E-01
CT113	0.139	-0.074	8.49E-01	8.46E-01	0.203	-0.117	8.90E-01	8.98E-01	0.079	0.067	5.63E-01	1.91E-01
CT114	0.053	0.026	6.49E-01	2.77E-01	0.064	0.044	6.65E-01	1.66E-01	-0.024	-0.048	6.73E-01	8.35E-01
CT115	0.013	-0.129	8.62E-01	8.68E-01	0.054	-0.137	8.48E-01	8.45E-01	0.101	-0.021	7.77E-01	6.71E-01
CT116	0.029	0.086	3.41E-01	1.58E-01	0.209	0.192	5.32E-01	1.66E-01	-0.071	-0.115	6.19E-01	9.70E-01
CT117	0.342	-0.03	9.56E-01	6.85E-01	0.222	0.235	4.77E-01	1.58E-01	0.402	-0.068	7.74E-01	8.77E-01
CT118	0.148	0.036	8.07E-01	3.64E-01	0.097	0.588	4.70E-02	2.23E-02	-0.061	0.114	1.34E-02	5.09E-02
CT119	0.276	0.287	4.76E-01	3.86E-02	-0.089	0.754	3.40E-03	5.81E-03	0.196	0.298	1.67E-01	1.05E-02
CT120	0.055	0.108	2.50E-01	3.63E-03	-0.149	0.04	5.14E-02	2.03E-01	0.067	0.006	9.40E-01	4.26E-01
CT121	0.185	-0.014	9.66E-01	5.63E-01	0.106	-0.069	9.90E-01	8.47E-01	0.214	-0.081	9.04E-01	9.48E-01
CT122	0.07	0.009	8.02E-01	4.22E-01	0.068	-0.06	8.44E-01	8.47E-01	0.049	-0.016	7.56E-01	6.13E-01
CT123	-0.079	0.152	8.18E-02	9.93E-02	-0.017	-0.103	7.45E-01	8.37E-01	-0.103	0.147	1.60E-01	2.66E-01
CT124	0	-0.088	7.56E-01	8.95E-01	0.067	-0.078	8.24E-01	7.17E-01	-0.006	-0.026	6.20E-01	6.62E-01
CT125	0.074	0.045	6.09E-01	3.12E-01	0.164	0.059	7.85E-01	3.21E-01	0.028	-0.007	7.47E-01	5.60E-01
CT126	-0.032	0.025	1.72E-01	2.61E-01	0.013	-0.027	7.50E-01	8.09E-01	0.032	0.001	6.79E-01	4.97E-01
CT127	0.121	-0.078	9.80E-01	8.32E-01	0.081	-0.071	8.43E-01	7.60E-01	0.05	-0.041	7.46E-01	8.23E-01
CT128	0.098	-0.081	8.42E-01	1.00E+00	0.124	-0.07	9.98E-01	9.52E-01	0.143	0.012	6.53E-01	3.59E-01
CT129	-0.024	-0.076	8.21E-01	9.99E-01	0.065	-0.097	9.90E-01	9.95E-01	-0.076	-0.091	6.20E-01	9.44E-01
CT130	0.131	-0.04	9.99E-01	8.54E-01	0.011	-0.034	6.78E-01	7.36E-01	0.26	0.038	7.97E-01	3.41E-01
CT131	-0.001	-0.093	7.89E-01	9.99E-01	0.067	-0.04	9.28E-01	8.51E-01	-0.127	-0.001	1.31E-01	5.10E-01
CT132	-0.124	-0.061	3.50E-01	9.90E-01	-0.086	-0.093	5.11E-01	9.91E-01	0.127	0.002	9.59E-01	4.81E-01
CT133	0.06	0.09	3.46E-01	2.64E-02	0.049	0.083	3.64E-01	5.84E-02	-0.032	-0.025	4.76E-01	6.85E-01
CT134	0.02	-0.006	6.36E-01	6.07E-01	0.069	-0.002	7.43E-01	5.28E-01	-0.023	0.037	3.58E-01	2.91E-01
CT135	0.064	0.008	8.81E-01	4.24E-01	0.008	-0.048	8.20E-01	8.71E-01	0.073	0.104	3.80E-01	1.14E-01
CT136	0.098	-0.116	9.34E-01	8.03E-01	0.091	-0.135	9.28E-01	8.42E-01	-0.077	0.04	5.35E-02	2.60E-01
CT137	0.386	0.013	8.53E-01	4.16E-01	0.312	-0.006	9.96E-01	5.35E-01	0.171	0.062	7.95E-01	1.09E-01
CT138	0.182	0.04	8.91E-01	3.42E-01	0.166	0.076	7.52E-01	1.76E-01	-0.021	-0.186	8.05E-01	9.19E-01
CT139	0.072	0.015	7.05E-01	3.98E-01	-0.07	-0.037	2.80E-01	7.67E-01	0.072	-0.021	8.75E-01	7.95E-01
CT140	0.198	0.09	8.41E-01	1.39E-01	0.119	0.072	6.84E-01	2.15E-01	0.172	0.048	6.21E-01	1.33E-01
CT141	-0.037	0.037	1.24E-01	2.46E-01	-0.078	-0.02	1.75E-01	6.56E-01	-0.093	-0.007	7.25E-02	5.52E-01
CT142	0.406	0.001	8.88E-01	4.96E-01	0.182	0.489	2.36E-01	7.70E-02	0.087	0.328	1.35E-01	7.45E-02
CT143	0.241	0.109	7.25E-01	2.22E-01	0.023	0.03	4.90E-01	4.20E-01	-0.04	-0.003	3.57E-01	5.10E-01
CT144	0.195	0.134	6.44E-01	1.61E-01	0.095	0.117	4.41E-01	2.11E-01	0.15	0.086	8.11E-01	2.69E-02
CT145	0.248	0.036	8.58E-01	4.01E-01	0.134	-0.071	8.35E-01	6.48E-01	-0.025	0.035	2.48E-01	3.42E-01
CT146	0.091	-0.009	7.33E-01	5.37E-01	-0.033	-0.054	5.49E-01	6.54E-01	0.128	-0.007	8.24E-01	5.36E-01
CT147	-0.021	-0.059	6.30E-01	7.28E-01	-0.291	-0.095	1.48E-01	8.80E-01	0.093	0.043	9.27E-01	9.20E-02
CT148	-0.01	-0.059	6.66E-01	7.40E-01	-0.132	-0.105	4.37E-01	7.73E-01	0.059	-0.008	6.69E-01	6.24E-01
CT149	0.05	0.064	4.36E-01	7.82E-02	-0.035	0.02	3.13E-01	2.96E-01	0.178	-0.012	8.79E-01	5.72E-01
CT150	0.039	-0.065	8.85E-01	9.60E-01	0.118	-0.054	9.94E-01	9.71E-01	0.058	-0.124	7.87E-01	9.98E-01
CT151	0.083	-0.119	9.32E-01	9.18E-01	0.172	-0.144	9.62E-01	8.67E-01	0.186	0.067	9.98E-01	2.19E-02
CT152	0.073	-0.101	9.62E-01	8.60E-01	0.043	-0.131	9.39E-01	9.14E-01	0.122	0.03	8.14E-01	3.01E-01
CT153	0.264	-0.007	9.54E-01	5.21E-01	0.17	0.022	7.22E-01	4.58E-01	0.086	0.035	6.67E-01	3.72E-01
CT154	0.075	0.187	2.86E-01	1.49E-01	0.032	0.19	1.13E-01	6.98E-02	0.001	-0.138	7.58E-01	7.56E-01
CT155	0.346	0.045	9.82E-01	3.58E-01	0.195	0.015	8.48E-01	4.65E-01	0.096	0.011	9.06E-01	4.21E-01
CT156	0.081	0.032	6.55E-01	3.32E-01	0.157	0.11	6.19E-01	5.17E-02	0.061	0.101	4.22E-01	6.69E-02
CT157	0.116	-0.1	9.85E-01	9.83E-01	0.089	-0.082	9.97E-01	9.35E-01	0.213	-0.02	7.21E-01	7.22E-01
CT158	0.128	0.048	8.10E-01	2.90E-01	0.137	0.029	8.88E-01	3.53E-01	0.004	0.134	7.95E-02	3.45E-02
CT159	0.645	-0.149	8.38E-01	9.49E-01	0.233	-0.22	9.89E-01	9.61E-01	0.246	-0.044	9.87E-01	6.72E-01
CT160	0.193	0.054	9.38E-01	1.53E-01	0.118	0.01	8.96E-01	4.32E-01	0.088	-0.053	8.91E-01	9.09E-01
CT161	0.046	-0.003	7.57E-01	5.47E-01	0.055	-0.028	8.14E-01	7.97E-01	-0.054	-0.007	3.19E-01	5.33E-01
CT162	0.284	0.182	7.52E-01	5.03E-03	0.263	0.241	5.63E-01	6.87E-04	0.097	0.056	5.88E-01	1.62E-01
CT163	0.125	-0.064	9.33E-01	9.10E-01	0.185	-0.016	8.31E-01	5.95E-01	-0.047	0.098	1.50E-01	2.36E-01
CT164	0.165	-0.013	9.43E-01	5.69E-01	0.179	0.036	9.39E-01	3.32E-01	0.248	-0.011	8.65E-01	6.47E-01
CT165	0.012	0.101	2.50E-01	1.94E-01	-0.109	0.099	1.43E-01	1.84E-01	0.004	0.072	3.54E-01	3.45E-01
CT166	0.046	0.004	6.87E-01	4.60E-01	-0.064	0.001	1.17E-01	4.91E-01	0.033	-0.084	9.20E-01	8.77E-01
CT167	0.168	0.052	7.33E-01	3.37E-01	0.074	-0.042	7.09E-01	5.97E-01	0.121	0.079	5.94E-01	3.97E-02
CT168	0.106	0.05	6.85E-01	3.15E-01	0.083	0.022	6.62E-01	4.31E-01	0.063	-0.033	8.96E-01	9.37E-01
CT169	-0.006	-0.06	8.61E-01	9.50E-01	0.113	-0.067	9.32E-01	9.71E-01	-0.082	-0.015	3.68E-01	6.11E-01
CT170	0.327	0.045	9.89E-01	2.04E-01	0.083	0.18	2.78E-01	1.42E-01	0.193	0.062	9.39E-01	2.10E-01
CT171	0.03	-0.062	8.81E-01	8.69E-01	0.058	-0.037	8.16E-01	7.11E-01	-0.072	-0.008	2.65E-01	6.26E-01
CT172	0.209	0.061	8.40E-01	2.93E-01	0.116	0.026	7.42E-01	4.03E-01	0.099	-0.113	9.09E-01	8.92E-01
CT172.1	-0.055	0.036	1.75E-01	2.27E-01	0.014	0.048	3.83E-01	1.81E-01	-0.052	0.013	3.50E-01	1.18E-01
CT173	-0.071	-0.046	2.44E-01	9.81E-01	0.06	-0.013	8.42E-01	6.39E-01	-0.024	0.046	8.44E-02	1.67E-01
CT174	0.028	-0.092	9.95E-01	9.85E-01	-0.032	-0.055	6.50E-01	8.65E-01	0.101	0.063	7.50E-01	1.29E-01
CT175	0.442	-0.033	8.93E-01	7.39E-01	0.237	-0.048	9.99E-01	7.42E-01	0.197	0.133	5.88E-01	2.37E-01
CT176	0.364	-0.112	9.68E-01	8.29E-01	0.26	-0.065	9.44E-01	6.57E-01	0.196	-0.065	7.22E-01	8.03E-01
CT177	0.181	0.033	9.52E-01	2.52E-01	0.129	0.006	9.36E-01	4.49E-01	0.175	0.051	8.00E-01	2.05E-01
CT178	0.246	-0.005	9.84E-01	5.32E-01	0.214	0	9.65E-01	5.01E-01	0.14	-0.068	8.54E-01	9.12E-01
CT179	-0.001	-0.002	5.13E-01	5.23E-01	0.108	0.001	9.29E-01	4.91E-01	0.054	0	6.23E-01	5.02E-01
CT180	0.123	0.079	6.34E-01	2.15E-01	0.014	0.059	3.72E-01	3.18E-01	0.118	0.054	8.71E-01	1.62E-01
CT181	-0.046	-0.062	5.60E-01	7.75E-01	-0.019	0.059	3.16E-01	3.13E-01	0.041	0.035	5.20E-01	3.61E-01
CT182	0.195	-0.066	9.37E-01	9.15E-01	0.251	0.008	8.74E-01	4.70E-01	0.025	0.081	3.17E-01	6.20E-02
CT183	0.161	0.056	9.45E-01	1.44E-01	0.123	0.019	8.85E-01	3.61E-01	-0.008	-0.037	6.21E-01	6.54E-01
CT184	0.136	0.082	8.52E-01	1.23E-02	-0.013	0.03	2.97E-01	1.52E-01	-0.029	-0.054	7.22E-01	8.95E-01
CT185	0.163	-0.05	8.84E-01	6.69E-01	0.225	-0.101	9.65E-01	7.40E-01	0.151	0.106	8.47E-01	6.26E-03
CT186	0.035	-0.023	8.51E-01	7.06E-01	0.089	-0.076	9.69E-01	9.26E-01	-0.022	0.159	1.41E-01	1.45E-01
CT187	0.059	0.008	6.74E-01	4.62E-01	0.073	-0.037	8.35E-01	6.74E-01	-0.079	0.017	5.75E-02	3.76E-01
CT188	0.012	0.1	2.33E-01	5.09E-02	0.075	0.099	4.18E-01	8.12E-02	0.01	0.09	1.15E-01	1.76E-02
CT189	0.145	-0.035	9.81E-01	6.84E-01	0.012	-0.211	8.49E-01	8.81E-01	-0.062	0.036	3.50E-01	2.79E-01
CT190	-0.136	0.049	1.58E-01	2.03E-01	-0.089	-0.021	1.64E-01	6.52E-01	0.034	0.129	2.55E-01	9.97E-02
CT191	0.036	-0.076	7.95E-01	9.83E-01	0.045	-0.096	9.32E-01	9.61E-01	0.115	-0.025	7.76E-01	6.50E-01
CT192	0.022	0.196	8.59E-02	6.35E-02	0.107	0.19	2.99E-01	1.03E-01	-0.007	0.128	5.04E-02	5.56E-02
CT193	-0.04	0.006	3.34E-01	4.65E-01	-0.183	-0.067	1.26E-01	7.72E-01	0.12	-0.078	8.29E-01	8.32E-01
CT194	0.063	-0.035	8.94E-01	6.91E-01	-0.247	-0.008	1.44E-01	5.43E-01	-0.031	0.096	1.68E-01	1.84E-01
CT195	-0.115	-0.037	9.49E-02	8.25E-01	0.097	0.053	6.48E-01	3.23E-01	-0.034	-0.015	3.84E-01	6.01E-01
CT196	0.1	0.033	7.18E-01	2.63E-01	0.14	-0.017	8.14E-01	5.47E-01	-0.088	-0.043	4.11E-01	7.88E-01
CT197	0.301	0.066	9.10E-01	2.99E-01	0.07	0.013	6.14E-01	4.71E-01	0.253	-0.007	9.95E-01	5.43E-01
CT198	0.176	0.262	2.97E-01	1.37E-02	0.39	0.266	7.69E-01	4.37E-02	0.218	0.246	3.58E-01	3.78E-03
CT199	0.186	0.082	6.78E-01	1.69E-01	-0.096	0	3.20E-01	4.99E-01	0.008	-0.027	6.07E-01	7.68E-01
CT200	0.096	0.137	3.24E-01	8.79E-03	0.201	0.135	6.50E-01	2.27E-02	0.196	-0.04	9.97E-01	7.59E-01
CT201	0.301	0.107	9.25E-01	1.21E-01	-0.021	0.249	1.53E-01	8.39E-02	0.145	-0.03	9.65E-01	6.82E-01
CT202	-0.025	0.068	2.19E-02	2.31E-02	0.135	0.118	6.26E-01	3.73E-03	0.053	0.024	6.98E-01	3.28E-01
CT203	0.094	0.01	9.09E-01	4.04E-01	0.068	0.009	7.75E-01	4.44E-01	-0.124	0.021	3.08E-01	2.81E-01
CT204	0.089	-0.053	9.11E-01	6.99E-01	0.063	-0.09	7.89E-01	6.93E-01	0.287	-0.093	9.12E-01	9.51E-01
CT205	0.083	-0.049	9.34E-01	8.47E-01	0.006	-0.046	6.30E-01	9.19E-01	-0.053	0.015	7.43E-02	3.60E-01
CT206	0.22	0.176	6.70E-01	1.53E-02	0.134	0.133	5.04E-01	1.64E-02	0.007	-0.03	6.71E-01	6.51E-01
CT207	0.085	-0.038	8.90E-01	6.63E-01	0.118	-0.048	9.19E-01	6.69E-01	0.161	-0.008	9.86E-01	5.60E-01
CT208	0.129	0.161	4.01E-01	5.15E-02	0.16	0.14	5.61E-01	8.87E-02	0.17	0.026	9.97E-01	2.26E-01
CT209	0.131	0.025	7.38E-01	4.23E-01	0.135	0.03	7.08E-01	4.17E-01	0.146	-0.022	8.90E-01	8.88E-01
CT210	0.153	0.055	8.37E-01	2.72E-01	-0.209	-0.016	4.76E-02	5.59E-01	0.059	0.087	3.65E-01	7.66E-02
CT211	0.258	0.106	8.56E-01	4.75E-02	0.107	0.11	4.90E-01	1.23E-01	0.144	0.06	7.03E-01	6.93E-03
CT212	0.208	0.045	9.84E-01	2.42E-01	0.153	0.029	8.95E-01	3.58E-01	0.09	0.013	7.81E-01	4.26E-01
CT213	0.152	0.035	8.30E-01	3.85E-01	-0.064	0.048	2.38E-01	3.69E-01	0.139	-0.059	9.43E-01	9.35E-01
CT214	0.168	0.025	8.31E-01	4.22E-01	-0.025	-0.114	7.09E-01	7.73E-01	0.174	-0.011	9.75E-01	5.67E-01
CT215	0.076	-0.013	8.05E-01	5.88E-01	0.072	0	7.99E-01	5.02E-01	-0.003	0.019	4.25E-01	2.97E-01
CT216	0.105	-0.055	8.51E-01	6.55E-01	0.159	-0.077	8.88E-01	6.62E-01	0.117	0.025	8.91E-01	3.49E-01
CT217	0.116	0.061	8.06E-01	1.39E-01	0.117	0.031	8.32E-01	3.04E-01	0.117	-0.012	6.49E-01	6.42E-01
CT218	0.404	-0.031	9.20E-01	6.25E-01	0.072	-0.071	8.20E-01	6.83E-01	0.252	-0.033	8.26E-01	7.49E-01
CT219	0.237	0.177	6.82E-01	1.36E-02	0.099	0.057	6.59E-01	2.29E-01	0.324	-0.007	9.99E-01	5.56E-01
CT220	0.088	0.151	3.29E-01	4.56E-02	-0.009	0.049	3.44E-01	2.67E-01	0.045	-0.023	7.69E-01	6.93E-01
CT221	0.245	-0.055	8.98E-01	6.80E-01	0.032	-0.087	7.46E-01	6.89E-01	0.205	-0.04	9.54E-01	7.92E-01
CT221.1	-0.008	0.047	3.90E-01	3.52E-01	0.129	0.021	8.72E-01	4.05E-01	-0.05	-0.007	4.52E-01	5.73E-01
CT222	0.006	-0.033	8.74E-01	8.46E-01	-0.156	0.002	1.64E-01	4.85E-01	0.041	0	8.14E-01	5.01E-01
CT223	0.037	0.017	5.79E-01	4.23E-01	0.067	0.348	1.06E-01	5.25E-02	0.021	0.085	1.86E-01	1.64E-02
CT224	0.033	-0.109	8.52E-01	8.06E-01	-0.272	-0.067	1.88E-01	6.80E-01	0.166	0.008	8.01E-01	4.57E-01
CT225	0.048	0.065	4.45E-01	1.08E-01	0.049	-0.032	7.51E-01	7.51E-01	0.208	0.003	7.72E-01	4.85E-01
CT226	0.02	0.078	3.61E-01	1.59E-01	0.093	0.176	3.28E-01	9.00E-02	0.139	0.097	6.78E-01	1.22E-01
CT227	0.298	0	8.89E-01	5.01E-01	0.078	0.034	7.58E-01	1.63E-01	0.256	-0.017	7.58E-01	6.66E-01
CT228	0.052	-0.174	9.90E-01	9.80E-01	-0.003	-0.191	9.37E-01	9.58E-01	0.098	-0.05	8.17E-01	7.53E-01
CT229	0.127	-0.078	9.38E-01	7.70E-01	0.2	-0.112	7.67E-01	7.48E-01	-0.032	-0.062	5.92E-01	8.24E-01
CT230	0.073	-0.094	8.33E-01	9.14E-01	0.061	-0.165	8.80E-01	8.52E-01	0.116	-0.074	9.77E-01	8.24E-01
CT231	-0.034	-0.006	3.74E-01	5.45E-01	-0.079	-0.077	4.94E-01	8.45E-01	0.016	0.068	3.12E-01	1.38E-01
CT232	0.167	-0.06	9.65E-01	7.98E-01	-0.078	-0.103	5.81E-01	9.29E-01	0.252	0.17	8.20E-01	2.64E-02
CT233	0.095	0.063	6.50E-01	2.07E-01	0.134	0.091	6.03E-01	1.88E-01	-0.099	-0.148	5.70E-01	9.08E-01
CT234	-0.024	-0.037	5.69E-01	9.27E-01	-0.131	-0.016	9.66E-02	8.18E-01	0.026	-0.016	7.65E-01	6.19E-01
CT235	0.089	-0.072	9.77E-01	9.66E-01	0.136	-0.044	9.78E-01	7.46E-01	0.102	-0.04	6.69E-01	9.49E-01
CT236	-0.098	0.049	1.90E-02	4.09E-02	-0.095	0.013	2.13E-01	3.79E-01	0.09	0.016	8.73E-01	3.66E-01
CT237	0.089	0.061	6.91E-01	1.11E-01	0.004	0.136	7.69E-02	3.25E-02	0.154	0.027	8.99E-01	3.73E-01
CT238	0.305	0.205	7.81E-01	1.67E-03	0.001	0.123	1.64E-01	1.06E-01	0.259	0.059	7.87E-01	1.84E-01
CT239	0.117	0.043	7.44E-01	3.42E-01	-0.029	-0.067	5.91E-01	6.77E-01	0.069	0.098	3.96E-01	1.94E-01
CT240	0.169	0.106	8.13E-01	4.02E-02	0.134	0.169	3.87E-01	1.94E-02	0.144	0.025	8.09E-01	3.52E-01
CT241	0.184	0.011	8.81E-01	4.26E-01	-0.004	0.105	2.63E-01	2.04E-01	-0.017	-0.041	6.22E-01	7.00E-01
CT242	-0.039	0.811	3.38E-02	3.94E-02	-0.079	1.52	1.05E-03	1.46E-03	-0.03	0.528	1.96E-02	2.35E-02
CT243	0.078	-0.023	8.11E-01	6.28E-01	0.072	-0.027	7.19E-01	6.50E-01	0.049	0.015	6.34E-01	4.11E-01
CT244	0.177	0.077	7.65E-01	2.66E-01	-0.059	0.064	2.32E-01	3.17E-01	0.176	0.042	7.10E-01	6.17E-02
CT245	0.276	0.009	9.24E-01	4.67E-01	0.028	0.012	5.27E-01	4.67E-01	0.082	-0.108	8.17E-01	8.54E-01
CT246	0.335	0.182	8.98E-01	2.48E-02	0.043	0.152	1.71E-01	8.46E-02	0.166	0.011	8.02E-01	3.49E-01
CT247	-0.07	-0.048	4.13E-01	7.28E-01	-0.091	-0.009	2.65E-01	5.35E-01	0.022	-0.078	8.81E-01	8.79E-01
CT248	0.111	0.034	7.42E-01	3.09E-01	0.073	-0.033	7.11E-01	6.49E-01	0.049	-0.076	7.60E-01	9.69E-01
CT249	0.277	0.177	7.33E-01	9.08E-02	0.264	0.132	8.16E-01	1.66E-01	0.226	-0.048	9.05E-01	6.44E-01
CT250	0.305	0.138	8.65E-01	3.38E-02	-0.063	0.036	2.82E-01	3.48E-01	0.123	0.082	7.01E-01	1.24E-01
CT251	0.166	-0.005	8.71E-01	5.22E-01	0.198	-0.036	9.63E-01	6.22E-01	0.31	-0.058	9.03E-01	7.73E-01
CT252	0.238	0.096	8.63E-01	1.42E-01	0.064	0.075	4.59E-01	1.40E-01	0.166	-0.086	9.86E-01	8.28E-01
CT253	0.393	0.01	8.55E-01	4.55E-01	-0.011	-0.012	5.02E-01	5.31E-01	0.394	-0.034	7.56E-01	8.34E-01
CT254	0.265	0.095	9.15E-01	1.95E-01	0.121	0.049	6.62E-01	3.55E-01	0.238	-0.035	9.20E-01	8.11E-01
CT255	0.117	-0.092	9.92E-01	8.85E-01	0.185	-0.096	9.83E-01	8.70E-01	0.109	0.039	9.04E-01	1.60E-01
CT256	0.045	0.059	4.35E-01	2.45E-01	0.11	-0.086	8.74E-01	6.97E-01	0.102	-0.027	7.99E-01	6.33E-01
CT257	0.099	-0.016	9.54E-01	6.12E-01	0.097	-0.024	9.62E-01	6.48E-01	-0.16	-0.008	2.52E-01	5.34E-01
CT258	0.211	0.001	9.82E-01	4.97E-01	-0.032	0.004	3.32E-01	4.83E-01	-0.104	-0.044	3.30E-01	8.87E-01
CT259	0.32	0.101	9.71E-01	6.69E-02	0.132	0.077	6.71E-01	2.17E-01	0.181	0.032	9.22E-01	3.44E-01
CT260	-0.07	-0.052	3.50E-01	8.92E-01	-0.061	-0.058	4.82E-01	8.68E-01	0.14	-0.082	8.04E-01	9.20E-01
CT261	0.088	-0.097	9.85E-01	9.51E-01	0.067	-0.148	9.85E-01	9.92E-01	0.011	-0.044	6.06E-01	9.17E-01
CT262	0.185	-0.105	9.88E-01	8.37E-01	-0.026	-0.09	6.73E-01	7.83E-01	0.18	-0.014	8.18E-01	6.49E-01
CT263	0.3	-0.037	8.63E-01	6.70E-01	0.076	0.004	6.98E-01	4.85E-01	0.322	0.004	6.89E-01	4.79E-01
CT264	0.177	-0.003	9.55E-01	5.15E-01	-0.226	-0.109	2.74E-01	7.90E-01	-0.029	0.002	3.63E-01	4.92E-01
CT265	0.075	-0.009	7.12E-01	5.30E-01	0.168	-0.034	8.22E-01	5.86E-01	0.047	-0.001	6.22E-01	5.07E-01
CT266	0.29	0.171	7.96E-01	6.45E-04	0.032	-0.019	6.49E-01	5.59E-01	0.255	-0.001	8.95E-01	5.03E-01
CT267	-0.021	-0.026	5.53E-01	7.74E-01	0.075	-0.026	9.13E-01	6.79E-01	-0.164	-0.091	2.30E-01	9.29E-01
CT268	0	0.061	1.70E-01	1.55E-01	0.022	0.087	3.44E-01	1.94E-01	-0.207	-0.013	4.19E-02	6.01E-01
CT269	0.2	-0.005	9.57E-01	5.20E-01	0.021	-0.121	8.08E-01	8.00E-01	0.177	-0.06	9.77E-01	8.77E-01
CT270	0.127	0.024	8.41E-01	4.04E-01	-0.006	-0.101	6.99E-01	7.27E-01	0.069	0.012	8.89E-01	3.85E-01
CT271	0.152	0.126	6.97E-01	3.34E-04	0.039	-0.024	7.71E-01	6.88E-01	0.145	-0.003	8.05E-01	5.16E-01
CT272	0.291	0.07	8.95E-01	2.84E-01	0.044	-0.034	6.53E-01	5.73E-01	0.115	0.016	8.67E-01	3.96E-01
CT273	-0.062	-0.099	7.18E-01	9.62E-01	0.137	-0.088	9.89E-01	9.22E-01	-0.059	0.032	4.88E-02	2.40E-01
CT274	-0.008	-0.009	5.05E-01	5.85E-01	0.024	-0.053	8.40E-01	8.17E-01	0.011	0.028	4.31E-01	3.87E-01
CT275	0.134	0.018	8.70E-01	3.83E-01	0.013	-0.003	5.49E-01	5.12E-01	0.126	0.059	7.63E-01	2.60E-01
CT276	0.227	0.081	9.09E-01	1.41E-01	-0.045	0.037	2.91E-01	3.81E-01	0.064	-0.113	9.76E-01	9.56E-01
CT277	-0.022	-0.007	3.89E-01	5.80E-01	0.161	-0.013	9.54E-01	6.61E-01	0.064	0.032	6.80E-01	2.70E-01
CT278	0.124	0.112	5.32E-01	1.88E-01	0.334	0.09	9.32E-01	2.83E-01	0.216	0.179	6.65E-01	2.41E-02
CT279	0.055	-0.05	8.81E-01	8.17E-01	0.077	0.003	9.00E-01	4.63E-01	0.037	-0.089	9.23E-01	9.51E-01
CT280	0.648	0.063	8.91E-01	2.76E-01	0.222	0.035	8.43E-01	4.17E-01	0.208	-0.034	8.03E-01	7.91E-01
CT281	0.237	-0.025	9.73E-01	5.86E-01	-0.01	-0.06	6.36E-01	6.64E-01	0.083	-0.136	8.44E-01	9.70E-01
CT282	0.043	-0.037	9.69E-01	9.36E-01	-0.064	-0.02	3.97E-01	7.48E-01	0.088	-0.097	7.91E-01	9.16E-01
CT283	-0.054	-0.012	2.93E-01	5.63E-01	-0.094	-0.001	1.20E-01	5.06E-01	0.052	-0.009	6.59E-01	6.49E-01
CT284	0.229	-0.015	8.90E-01	5.47E-01	0.194	-0.046	8.77E-01	5.97E-01	0.177	-0.025	8.56E-01	6.39E-01
CT285	0.107	0.063	8.89E-01	3.71E-02	0.102	0.048	8.01E-01	1.48E-01	-0.009	0.072	2.62E-01	7.64E-02
CT286	0.159	-0.184	9.43E-01	8.46E-01	0.121	-0.253	9.36E-01	8.61E-01	0.031	0.089	3.21E-01	2.40E-01
CT287	0.35	0.068	9.78E-01	2.09E-01	0.079	0.028	6.26E-01	4.14E-01	0.125	0.03	9.57E-01	2.63E-01
CT288	-0.166	-0.158	4.71E-01	9.47E-01	0.042	-0.191	7.48E-01	9.69E-01	-0.092	0.038	3.36E-01	3.47E-01
CT289	0.034	0.236	3.33E-02	1.76E-02	0.008	0.187	1.40E-01	4.31E-02	0.181	0.071	9.76E-01	7.73E-02
CT290	0.085	-0.021	8.48E-01	6.23E-01	0.039	-0.047	7.59E-01	8.01E-01	0.168	0.021	9.89E-01	3.31E-01
CT291	0.143	0.084	7.32E-01	8.91E-02	0.094	0.073	5.84E-01	1.30E-01	0.119	-0.05	9.97E-01	8.84E-01
CT292	0.04	0.035	5.33E-01	2.40E-01	-0.089	0.022	7.02E-02	3.20E-01	0.025	-0.006	6.36E-01	5.95E-01
CT293	0.16	0.001	7.69E-01	4.99E-01	-0.085	-0.118	5.62E-01	7.19E-01	0.175	0.127	6.68E-01	1.34E-01
CT294	0.039	0.039	5.01E-01	3.24E-01	-0.142	0.057	1.43E-01	2.90E-01	0.038	0.02	6.24E-01	3.61E-01
CT295	-0.109	-0.091	4.16E-01	8.88E-01	-0.065	-0.076	5.35E-01	7.69E-01	0.058	0.048	5.46E-01	2.55E-01
CT296	0.053	-0.069	9.96E-01	9.66E-01	-0.054	-0.027	3.76E-01	7.74E-01	0.113	0.049	7.66E-01	2.04E-01
CT297	-0.076	0.008	2.53E-01	4.56E-01	-0.298	-0.017	8.10E-02	5.93E-01	-0.059	0.021	2.79E-01	3.80E-01
CT298	0.19	-0.05	9.97E-01	7.65E-01	0.227	-0.057	9.14E-01	7.27E-01	0.218	-0.112	9.32E-01	8.71E-01
CT299	0.167	-0.019	8.99E-01	5.77E-01	-0.103	-0.088	4.68E-01	6.85E-01	0.139	-0.004	7.15E-01	5.72E-01
CT300	-0.056	-0.118	7.97E-01	9.97E-01	-0.199	-0.078	1.17E-01	9.26E-01	0.056	-0.02	8.67E-01	8.06E-01
CT301	0.322	0.136	9.77E-01	1.31E-02	0.142	0.203	2.00E-01	3.76E-03	0.106	0.076	5.66E-01	1.07E-01
CT302	0.007	-0.058	9.05E-01	9.75E-01	0.048	-0.022	8.12E-01	7.36E-01	-0.054	-0.059	5.35E-01	9.51E-01
CT303	0.304	0.078	8.26E-01	1.42E-01	0.046	0.093	4.04E-01	1.83E-01	0.14	0.02	6.30E-01	2.47E-01
CT304	0.041	0.021	5.66E-01	3.12E-01	-0.127	-0.011	1.19E-01	6.42E-01	0.041	0.049	4.53E-01	1.92E-01
CT305	0.125	-0.037	9.77E-01	6.99E-01	0.185	-0.091	9.76E-01	7.86E-01	0.221	-0.002	8.10E-01	5.21E-01
CT306	0.242	0.094	8.97E-01	6.92E-02	0.129	0.045	6.83E-01	1.84E-01	0.191	0.03	7.00E-01	3.93E-01
CT307	0.183	-0.061	8.97E-01	7.08E-01	0.074	-0.12	8.37E-01	7.43E-01	0.138	0.027	9.36E-01	3.26E-01
CT308	0.107	0.054	8.25E-01	1.19E-01	0.203	0.047	9.21E-01	3.10E-01	0.029	0.015	5.27E-01	3.32E-01
CT309	0.126	-0.022	8.87E-01	5.81E-01	0.077	-0.065	8.00E-01	6.59E-01	0.118	-0.052	9.91E-01	8.26E-01
CT310	-0.106	0.05	1.44E-01	1.82E-01	-0.115	0.044	5.03E-02	3.01E-01	0.083	0.079	5.18E-01	1.14E-01
CT311	0.01	0.051	3.46E-01	2.26E-01	0.121	0.059	8.13E-01	1.85E-01	-0.026	-0.01	4.11E-01	6.08E-01
CT312	0.149	0.021	9.80E-01	2.72E-01	0.007	-0.018	7.07E-01	6.76E-01	0.099	0.01	7.73E-01	4.28E-01
CT313	0.086	-0.042	7.88E-01	6.21E-01	0.075	-0.125	9.11E-01	8.08E-01	0.136	0.015	9.52E-01	4.03E-01
CT314	0.156	0.054	7.74E-01	2.86E-01	0.171	0.019	8.53E-01	4.39E-01	0.047	0.081	2.60E-01	6.97E-03
CT315	0.289	0.005	1.00E+00	4.55E-01	0.157	-0.043	9.94E-01	8.01E-01	0.122	0.041	6.07E-01	2.86E-01
CT316	0.043	-0.134	9.90E-01	9.94E-01	-0.085	-0.132	7.97E-01	9.97E-01	-0.029	-0.068	7.15E-01	9.54E-01
CT317	0.201	0.094	8.13E-01	3.16E-02	0.158	0.073	8.10E-01	2.19E-02	0.025	0.08	3.19E-01	1.49E-01
CT318	0.039	0.019	6.28E-01	3.70E-01	0.284	0.028	9.45E-01	3.11E-01	0.041	0.039	5.03E-01	2.68E-01
CT319	-0.064	-0.044	4.14E-01	8.61E-01	0.107	-0.027	9.86E-01	6.93E-01	-0.012	0.027	3.72E-01	2.64E-01
CT320	0.003	0.074	2.08E-01	1.53E-01	0.011	0.073	3.78E-01	1.87E-01	-0.012	0.065	1.64E-01	1.56E-01
CT321	0.036	0.057	4.31E-01	3.11E-01	0.089	0.013	8.28E-01	4.32E-01	-0.064	0.074	2.20E-02	1.00E-01
CT322	0.174	0.016	9.45E-01	4.27E-01	0.258	-0.067	9.56E-01	6.92E-01	-0.133	0.026	8.04E-02	3.13E-01
CT323	-0.016	-0.08	9.06E-01	9.98E-01	0.097	-0.053	9.99E-01	9.51E-01	-0.082	0.029	1.40E-01	2.93E-01
CT324	0.2	-0.07	7.84E-01	6.27E-01	0.297	-0.118	9.40E-01	7.14E-01	-0.012	-0.017	5.17E-01	5.75E-01
CT325	0.093	-0.016	9.24E-01	6.36E-01	-0.091	-0.005	3.47E-01	5.36E-01	0.028	-0.07	6.91E-01	8.44E-01
CT326	0.201	-0.014	9.30E-01	5.56E-01	0.094	-0.021	7.98E-01	5.61E-01	0.019	-0.006	5.57E-01	5.35E-01
CT326.1	-0.076	-0.034	2.08E-01	8.37E-01	0.075	0.017	8.64E-01	2.98E-01	-0.132	-0.017	2.19E-01	6.32E-01
CT326.2	0.007	-0.003	5.77E-01	5.32E-01	-0.006	0.018	4.19E-01	3.25E-01	0.056	-0.029	6.94E-01	6.84E-01
CT327	0.263	0.032	9.13E-01	4.18E-01	0.261	-0.03	8.91E-01	5.59E-01	0.016	-0.032	6.18E-01	6.64E-01
CT328	0.082	-0.043	8.90E-01	6.78E-01	0.12	-0.051	9.08E-01	6.71E-01	0.141	0.078	6.01E-01	1.05E-01
CT329	0.051	0.039	5.36E-01	3.37E-01	-0.008	-0.025	5.37E-01	5.56E-01	0.129	-0.075	9.35E-01	9.84E-01
CT330	-0.048	-0.066	6.51E-01	9.54E-01	0.121	0.027	8.03E-01	3.86E-01	-0.095	0.007	8.38E-03	4.11E-01
CT331	0.319	0.058	9.82E-01	2.57E-01	0.135	0.024	8.66E-01	4.03E-01	0.111	-0.025	6.87E-01	6.03E-01
CT332	0.237	0.092	9.06E-01	1.77E-01	0.001	-0.038	6.01E-01	6.06E-01	0.07	-0.126	9.83E-01	9.39E-01
CT333	0.03	0.015	5.80E-01	3.44E-01	-0.154	-0.03	2.62E-01	7.17E-01	0.138	0.029	9.68E-01	2.78E-01
CT334	-0.004	-0.015	5.51E-01	5.82E-01	-0.021	-0.097	7.31E-01	8.57E-01	0.027	-0.074	7.14E-01	7.85E-01
CT335	-0.02	-0.011	4.55E-01	6.16E-01	0.102	-0.016	9.20E-01	6.73E-01	-0.083	0.031	3.41E-02	2.76E-01
CT336	0.103	-0.111	9.21E-01	8.49E-01	-0.029	-0.176	7.40E-01	9.02E-01	-0.015	-0.011	4.88E-01	5.57E-01
CT337	-0.048	-0.078	6.86E-01	9.84E-01	0.084	-0.085	9.99E-01	9.88E-01	0.101	0.024	7.69E-01	3.25E-01
CT338	0.037	-0.024	6.25E-01	6.00E-01	0.029	-0.049	6.77E-01	6.35E-01	0.102	-0.023	6.95E-01	8.30E-01
CT339	-0.184	0.031	8.12E-02	3.07E-01	-0.162	0.034	1.87E-01	3.16E-01	-0.121	0.116	1.22E-01	5.78E-02
CT340	0.299	0.154	8.53E-01	1.89E-02	0.097	0.03	6.57E-01	4.14E-01	0.26	0.06	8.76E-01	1.45E-01
CT341	0.244	0.123	8.29E-01	1.09E-01	0.173	0.16	5.61E-01	1.62E-02	0.193	0.011	9.86E-01	3.71E-01
CT342	0	0.023	3.71E-01	2.31E-01	0.158	0.06	8.90E-01	1.50E-01	-0.049	0.127	1.62E-02	4.43E-02
CT343	0.02	-0.018	6.91E-01	6.33E-01	-0.111	-0.074	3.82E-01	8.77E-01	0.008	-0.061	8.88E-01	8.96E-01
CT344	-0.009	-0.101	7.20E-01	7.45E-01	-0.054	-0.131	6.88E-01	8.01E-01	0.018	0.009	5.28E-01	4.72E-01
CT345	0.184	0.083	9.03E-01	1.22E-01	0.075	0.036	6.55E-01	2.83E-01	0.05	-0.004	6.20E-01	5.19E-01
CT346	0.389	0.108	9.69E-01	8.93E-03	0.33	-0.016	8.76E-01	5.78E-01	-0.045	0.152	6.93E-02	4.96E-02
CT347	-0.037	-0.034	4.82E-01	7.88E-01	-0.038	-0.003	2.25E-01	5.49E-01	-0.047	0.016	2.63E-01	3.83E-01
CT348	0.013	-0.065	9.54E-01	9.77E-01	0.038	-0.021	6.84E-01	6.37E-01	0.109	-0.113	9.61E-01	9.60E-01
CT349	0.216	0.063	7.70E-01	1.33E-01	0.087	0.068	5.82E-01	1.82E-01	0.201	-0.028	9.90E-01	6.49E-01
CT350	0.369	0.042	9.55E-01	3.90E-01	0.045	-0.048	6.86E-01	6.03E-01	0.06	-0.028	8.27E-01	7.84E-01
CT351	0.018	0.128	4.59E-02	7.96E-03	-0.306	0.09	3.63E-02	6.90E-02	0.289	0.021	9.99E-01	3.19E-01
CT352	-0.096	-0.085	4.29E-01	9.98E-01	-0.112	-0.037	3.35E-02	8.50E-01	0.156	-0.012	8.94E-01	6.03E-01
CT353	0.038	-0.009	7.29E-01	5.60E-01	0.237	0.027	8.20E-01	3.44E-01	0.185	-0.09	7.29E-01	7.65E-01
CT354	0.238	0.209	6.00E-01	1.59E-02	0.008	0.162	1.38E-01	1.72E-02	0.058	-0.024	9.79E-01	7.71E-01
CT355	0.404	0.036	9.80E-01	3.68E-01	0.315	-0.005	9.72E-01	5.14E-01	0.271	-0.117	9.72E-01	9.29E-01
CT356	0.192	0.104	7.14E-01	1.91E-01	0.063	0.084	4.45E-01	2.89E-01	0.13	0.041	9.37E-01	2.15E-01
CT357	-0.107	-0.023	3.80E-01	5.34E-01	-0.151	0.017	2.16E-01	4.66E-01	0.055	-0.09	7.31E-01	6.85E-01
CT357R	0.087	0.023	7.99E-01	3.47E-01	-0.052	0.012	3.38E-01	4.23E-01	-0.03	0.039	1.70E-01	2.82E-01
CT358	0.17	-0.035	8.68E-01	6.07E-01	-0.077	-0.133	6.00E-01	8.27E-01	0.224	-0.043	8.52E-01	7.87E-01
CT359	0.258	0.019	9.33E-01	4.11E-01	-0.057	-0.035	4.31E-01	6.15E-01	0.198	0.029	9.59E-01	3.64E-01
CT360	0.041	0.468	5.32E-02	3.36E-02	0.555	0.404	6.14E-01	3.58E-02	-0.405	0.266	6.97E-03	1.03E-01
CT361	0.257	0.171	8.39E-01	1.53E-02	0.098	-0.001	7.05E-01	5.02E-01	0.13	-0.013	7.85E-01	5.81E-01
CT362	0.194	0.165	6.13E-01	5.85E-03	0.008	0.06	2.45E-01	2.07E-01	-0.024	0.016	3.05E-01	4.15E-01
CT363	0.346	0.057	8.73E-01	1.99E-01	-0.026	-0.007	4.32E-01	5.38E-01	0.093	-0.007	9.62E-01	5.64E-01
CT364	0.044	-0.036	6.78E-01	7.26E-01	0.287	-0.022	9.41E-01	6.11E-01	-0.086	-0.029	1.72E-01	7.74E-01
CT365	0.017	-0.025	7.02E-01	7.85E-01	0.089	-0.005	9.67E-01	5.50E-01	0.002	-0.074	7.59E-01	8.93E-01
CT366	0.094	-0.098	9.11E-01	9.49E-01	0.077	-0.154	9.82E-01	9.80E-01	0.083	0.09	4.29E-01	2.91E-02
CT367	0.124	-0.025	8.37E-01	6.52E-01	0.022	-0.022	7.11E-01	6.23E-01	-0.031	0.068	1.30E-01	1.91E-01
CT368	0.03	0.008	7.18E-01	4.14E-01	0.058	0.05	5.35E-01	8.67E-02	0.027	-0.069	8.42E-01	9.93E-01
CT369	0.271	-0.003	9.33E-01	5.08E-01	0.294	-0.047	9.51E-01	5.98E-01	0.22	0.079	8.93E-01	7.87E-02
CT370	0.133	0.034	7.21E-01	3.58E-01	0.042	0.009	5.81E-01	4.60E-01	0.074	0.011	6.64E-01	3.73E-01
CT371	0.289	0.123	8.38E-01	2.23E-02	0.027	0.049	4.51E-01	2.14E-01	0.028	-0.05	8.50E-01	7.54E-01
CT372	0.063	-0.029	7.71E-01	6.10E-01	0.081	-0.126	8.57E-01	7.58E-01	0.122	0.013	8.61E-01	4.38E-01
CT373	0.139	0.043	8.05E-01	7.73E-02	0.202	0.023	1.00E+00	2.80E-01	0.189	-0.028	8.72E-01	8.40E-01
CT374	0.294	0.04	9.35E-01	3.19E-01	0.014	-0.025	5.86E-01	5.58E-01	0.306	0.007	8.27E-01	4.31E-01
CT375	0.521	0.085	8.78E-01	1.73E-01	0.174	0.059	8.15E-01	3.13E-01	0.159	0.003	7.73E-01	4.73E-01
CT376	0.322	-0.017	9.36E-01	5.38E-01	0.119	0.019	6.89E-01	4.59E-01	0.25	0.043	9.28E-01	1.70E-01
CT377	0.062	0.097	2.42E-01	8.75E-03	0.191	0.073	9.89E-01	5.70E-02	0.188	0.052	7.38E-01	2.00E-01
CT378	0.114	0.016	8.28E-01	4.13E-01	-0.101	0.046	1.62E-01	2.65E-01	0.039	-0.143	8.58E-01	9.48E-01
CT379	0.175	0.017	8.74E-01	3.70E-01	0.127	-0.011	9.46E-01	5.71E-01	-0.071	-0.015	3.12E-01	5.89E-01
CT380	0.106	0.073	6.49E-01	8.98E-02	0.131	-0.023	8.48E-01	6.11E-01	0.011	-0.068	7.20E-01	9.52E-01
CT381	-0.049	0.434	5.83E-04	1.17E-03	-0.016	0.934	8.94E-03	8.11E-03	0.016	0.246	4.71E-02	1.47E-02
CT382	0.218	0.143	7.53E-01	1.34E-02	0.041	0.111	3.10E-01	5.42E-02	-0.059	0.058	2.53E-01	8.81E-02
CT382.1	0.226	0.132	7.15E-01	7.06E-03	0.076	0.095	4.16E-01	6.95E-02	0.12	0.048	6.98E-01	2.02E-01
CT383	-0.01	0.075	2.90E-01	2.54E-01	0.023	0.059	3.98E-01	2.72E-01	-0.036	-0.01	4.43E-01	5.64E-01
CT384	0.134	-0.009	7.57E-01	5.40E-01	0.021	-0.116	8.61E-01	8.81E-01	0.159	0.042	9.16E-01	2.80E-01
CT385	0.097	0.059	7.36E-01	9.85E-02	0.057	0.052	5.49E-01	4.22E-02	0.002	-0.035	6.51E-01	6.90E-01
CT386	0.146	0.104	6.69E-01	6.86E-02	-0.117	0.097	2.21E-02	5.80E-02	0.071	-0.058	9.82E-01	8.88E-01
CT387	0.169	0.074	7.41E-01	2.72E-01	0.102	0.009	7.13E-01	4.76E-01	0.037	0.035	5.05E-01	1.91E-01
CT388	0.07	0.094	2.68E-01	3.60E-03	0.202	0.061	9.66E-01	5.99E-02	0.3	0	9.75E-01	5.01E-01
CT389	0.417	0.019	9.43E-01	4.01E-01	0.112	-0.016	8.32E-01	5.65E-01	0.007	0.007	5.00E-01	4.36E-01
CT390	0.118	0.04	8.62E-01	1.90E-01	0.116	-0.028	9.56E-01	6.83E-01	-0.016	-0.047	7.13E-01	8.01E-01
CT391	0.253	0.053	9.62E-01	1.81E-01	0.266	-0.015	9.38E-01	5.93E-01	0.101	-0.018	8.60E-01	6.17E-01
CT392	0.061	-0.084	8.29E-01	7.14E-01	0.16	-0.115	9.01E-01	7.18E-01	0.017	0.121	2.62E-01	1.89E-01
CT393	0.049	0.031	5.97E-01	2.13E-01	0.154	-0.01	9.88E-01	5.86E-01	0.248	0.011	8.06E-01	3.73E-01
CT394	0.134	0.253	1.58E-01	1.87E-02	0.06	0.05	5.28E-01	2.73E-01	0.056	0.059	4.90E-01	2.83E-01
CT395	-0.027	0.084	2.29E-01	2.81E-01	-0.177	0.115	4.55E-02	1.93E-01	0.059	-0.001	8.54E-01	5.04E-01
CT396	0.1	0.053	6.86E-01	1.88E-01	0.152	0.016	9.71E-01	3.98E-01	-0.094	0.069	1.53E-02	1.31E-01
CT397	0.028	0.059	2.06E-01	4.93E-03	-0.002	0.007	4.39E-01	3.99E-01	0.004	0.023	3.61E-01	2.84E-01
CT398	-0.132	-0.111	3.73E-01	9.75E-01	0.026	-0.021	7.68E-01	6.69E-01	-0.006	-0.004	4.91E-01	5.18E-01
CT399	0.187	0.037	9.29E-01	2.53E-01	-0.143	-0.004	6.46E-02	5.43E-01	0.138	0.022	9.84E-01	2.98E-01
CT400	-0.029	-0.012	3.88E-01	6.22E-01	0.067	0.016	8.32E-01	3.47E-01	0.042	0.032	5.46E-01	3.40E-01
CT401	0.09	0.025	7.45E-01	3.18E-01	0.071	-0.021	6.74E-01	6.40E-01	-0.038	0.07	1.82E-01	2.02E-01
CT402	-0.056	-0.008	1.29E-01	6.19E-01	-0.015	-0.055	8.09E-01	9.70E-01	0.075	0.059	5.76E-01	1.56E-02
CT403	0.021	0.12	1.13E-01	5.60E-02	-0.003	0.014	4.14E-01	4.05E-01	-0.051	0.197	6.44E-02	3.84E-02
CT404	0.111	0.053	7.85E-01	1.67E-01	0.059	0.036	6.15E-01	2.39E-01	0.119	-0.003	9.87E-01	5.32E-01
CT405	0.106	-0.007	8.11E-01	5.74E-01	0.089	-0.043	8.40E-01	7.16E-01	0.03	-0.047	8.49E-01	7.55E-01
CT406	0.179	0.09	7.23E-01	3.74E-02	0.147	0.173	4.31E-01	5.11E-02	0.116	-0.037	8.83E-01	7.56E-01
CT407	0.078	0.096	4.32E-01	6.45E-02	0.08	0.131	3.28E-01	1.27E-01	-0.043	0.021	3.88E-01	3.67E-01
CT408	0.196	0.143	6.47E-01	1.59E-02	0.18	0.361	1.60E-01	3.00E-02	0.321	0.058	7.24E-01	1.75E-01
CT409	-0.003	-0.146	8.57E-01	9.97E-01	0.119	-0.13	9.75E-01	9.59E-01	0.137	0.036	8.23E-01	2.42E-01
CT410	0.056	0.035	6.01E-01	3.30E-01	0.011	0.039	4.20E-01	3.39E-01	0.033	-0.006	5.38E-01	5.47E-01
CT411	0.007	-0.039	6.24E-01	7.17E-01	0.111	0.014	7.22E-01	4.57E-01	-0.045	0.059	2.45E-01	9.79E-02
CT412	0.109	-0.08	8.90E-01	8.39E-01	0.04	-0.174	8.88E-01	8.78E-01	0.165	-0.049	7.18E-01	9.45E-01
CT413	0.231	0.075	9.27E-01	1.40E-01	0.147	0.169	4.36E-01	7.83E-02	0.06	0.023	6.71E-01	3.68E-01
CT414	-0.026	0.049	5.11E-02	7.25E-02	-0.086	0.022	1.19E-02	2.36E-01	0.034	0.05	4.28E-01	1.09E-01
CT415	0.049	0.057	4.76E-01	3.26E-01	-0.17	0.021	1.58E-01	4.50E-01	0.114	0.004	6.00E-01	4.73E-01
CT416	0.112	0.02	7.55E-01	3.85E-01	0.058	-0.057	7.21E-01	7.96E-01	0.109	0.05	7.82E-01	2.18E-01
CT417	0.014	0.061	3.06E-01	1.79E-01	0.061	0.034	5.91E-01	3.28E-01	0.066	0.009	6.86E-01	4.31E-01
CT418	0.016	-0.045	6.24E-01	5.94E-01	0.063	-0.046	6.70E-01	5.80E-01	-0.013	0.04	2.92E-01	3.34E-01
CT419	-0.062	0.008	1.09E-01	3.88E-01	0.081	-0.074	9.72E-01	9.54E-01	-0.091	-0.091	4.99E-01	9.58E-01
CT420	-0.005	0.046	1.58E-01	1.70E-01	0.034	0.017	5.92E-01	3.33E-01	0.037	0.049	4.19E-01	5.90E-02
CT421	0.232	-0.084	9.79E-01	8.60E-01	0.074	-0.125	9.04E-01	8.81E-01	-0.064	0.039	1.47E-01	2.23E-01
CT421.1	-0.008	0.01	3.81E-01	3.88E-01	0.112	0.034	9.67E-01	1.67E-01	-0.029	-0.003	3.56E-01	5.20E-01
CT421.2	-0.037	-0.014	3.15E-01	6.62E-01	-0.046	-0.009	3.17E-01	5.67E-01	0.026	0.041	4.34E-01	2.79E-01
CT422	0.102	0.051	8.15E-01	1.42E-01	0.033	0.037	4.82E-01	2.75E-01	0.035	0.002	6.30E-01	4.87E-01
CT423	0.149	0.117	6.23E-01	6.88E-02	0.024	0.034	4.74E-01	3.97E-01	0.116	-0.027	9.84E-01	6.98E-01
CT424	-0.092	-0.008	2.04E-01	5.63E-01	-0.005	-0.008	5.13E-01	5.69E-01	-0.164	-0.087	2.64E-01	8.57E-01
CT425	0.086	-0.06	9.67E-01	9.80E-01	-0.045	-0.085	6.17E-01	9.62E-01	-0.018	0.09	1.91E-01	9.58E-02
CT426	0.307	0.102	9.59E-01	1.60E-01	0.097	0.055	5.97E-01	3.63E-01	0.192	-0.095	8.30E-01	9.73E-01
CT427	0.263	0.188	7.12E-01	1.72E-02	0.032	0.162	1.18E-01	6.63E-02	0.3	-0.012	9.00E-01	6.06E-01
CT428	0.069	0.096	4.24E-01	2.97E-02	-0.03	0.055	2.30E-01	1.29E-01	0.045	0.035	5.69E-01	2.58E-01
CT429	0.229	-0.027	9.86E-01	6.07E-01	-0.087	-0.093	5.10E-01	7.55E-01	0.195	0.039	8.76E-01	2.98E-01
CT430	0.062	0.09	2.99E-01	4.20E-02	-0.205	0.05	6.24E-02	1.86E-01	0.037	0.012	8.03E-01	3.32E-01
CT431	0.179	0.119	6.38E-01	2.72E-02	-0.096	0.094	1.36E-01	6.01E-02	0.009	-0.04	6.74E-01	8.17E-01
CT432	0.181	-0.078	9.24E-01	7.74E-01	0.103	-0.17	9.65E-01	8.97E-01	0.105	0.061	6.95E-01	2.33E-01
CT433	-0.017	-0.03	5.72E-01	8.17E-01	0.093	-0.041	8.49E-01	8.89E-01	-0.019	0.025	2.59E-01	3.55E-01
CT434	-0.033	-0.075	7.80E-01	9.84E-01	-0.017	-0.094	7.06E-01	9.56E-01	0.064	0.02	7.25E-01	3.15E-01
CT435	0.093	0.038	7.08E-01	2.56E-01	-0.063	-0.008	3.33E-01	5.32E-01	0.091	-0.061	7.81E-01	8.57E-01
CT436	0.064	-0.006	8.76E-01	5.64E-01	0.067	0.002	7.70E-01	4.78E-01	-0.047	0.029	2.22E-01	2.84E-01
CT437	0.172	0.018	8.35E-01	4.40E-01	0.018	-0.024	6.11E-01	5.68E-01	0.191	0.009	8.96E-01	4.71E-01
CT438	0.018	-0.037	8.61E-01	9.13E-01	-0.046	-0.075	6.61E-01	9.87E-01	0.024	-0.026	8.54E-01	7.38E-01
CT439	0.033	0.037	4.77E-01	5.25E-02	0.007	0.037	3.44E-01	1.54E-01	-0.021	-0.03	5.54E-01	7.52E-01
CT440	0.097	-0.034	8.60E-01	6.20E-01	0.026	-0.076	8.11E-01	7.61E-01	-0.001	0.028	3.85E-01	3.87E-01
CT441	-0.066	-0.034	4.30E-01	7.14E-01	0.04	-0.051	7.82E-01	7.59E-01	-0.071	0.029	3.15E-01	3.52E-01
CT442	0.22	-0.013	8.39E-01	5.23E-01	0.128	-0.024	6.88E-01	5.34E-01	-0.036	-0.255	9.01E-01	9.37E-01
CT443	0.246	0.576	9.46E-02	9.98E-04	0.055	0.853	2.34E-03	3.22E-05	0.086	0.667	2.25E-03	1.24E-03
CT444	0.004	0.015	3.89E-01	2.47E-01	0.012	0.068	3.59E-01	2.88E-01	-0.1	0.046	7.71E-02	3.09E-01
CT444.1	0.096	0.098	4.88E-01	5.09E-02	0.156	0.134	6.14E-01	9.89E-03	0.052	0.003	8.19E-01	4.79E-01
CT445	0.206	0.032	9.40E-01	3.70E-01	0.042	-0.005	6.12E-01	5.12E-01	0.114	-0.04	7.58E-01	6.65E-01
CT446	-0.038	-0.16	9.50E-01	9.92E-01	-0.004	-0.133	9.25E-01	9.86E-01	-0.084	-0.03	3.40E-01	6.82E-01
CT447	0.103	0.052	6.14E-01	3.29E-01	0	-0.036	5.72E-01	6.01E-01	0.03	0.014	5.40E-01	4.39E-01
CT448	-0.033	0.104	7.31E-02	3.99E-02	0.009	0.049	3.10E-01	1.77E-01	-0.016	0.035	3.63E-01	6.15E-02
CT449	0.075	0.007	7.72E-01	4.67E-01	0.184	-0.113	9.69E-01	7.78E-01	-0.002	-0.078	6.98E-01	8.37E-01
CT450	0.278	-0.004	8.64E-01	5.14E-01	0.324	-0.084	9.56E-01	8.17E-01	0.261	-0.031	9.69E-01	6.51E-01
CT451	0.229	0.121	8.29E-01	3.66E-02	0.165	0.04	8.02E-01	3.71E-01	0.265	0.001	9.66E-01	4.92E-01
CT452	0.2	0.101	6.77E-01	1.14E-01	0.1	0.068	6.08E-01	1.96E-01	0.134	-0.048	7.39E-01	8.02E-01
CT453	-0.055	-0.068	5.59E-01	8.47E-01	-0.062	-0.031	3.25E-01	6.90E-01	0.028	0.028	4.98E-01	3.78E-01
CT454	0.048	-0.033	7.15E-01	6.00E-01	0.003	-0.062	6.34E-01	6.33E-01	0.048	-0.066	7.55E-01	9.10E-01
CT455	0.272	0.134	7.19E-01	1.70E-01	0.122	0.094	5.56E-01	3.11E-01	0.16	0.052	9.93E-01	5.64E-02
CT456	0.387	1.898	1.93E-01	1.21E-01	-0.062	1.316	6.78E-02	6.18E-02	-0.359	-0.715	7.56E-01	9.88E-01
CT457	0.023	0.027	4.74E-01	3.20E-01	0.142	0.053	9.21E-01	1.84E-01	-0.139	0.05	5.42E-02	1.18E-01
CT458	0.121	0.075	6.52E-01	5.81E-02	0.12	0.05	7.14E-01	6.14E-02	0.142	-0.023	9.00E-01	6.40E-01
CT459	0.06	-0.02	7.12E-01	6.04E-01	-0.178	-0.016	1.08E-01	5.77E-01	0.162	0.002	8.90E-01	4.83E-01
CT460	-0.114	0.062	3.29E-03	1.07E-01	-0.017	0.061	2.89E-01	1.25E-01	0.013	0.107	1.51E-01	1.18E-01
CT461	-0.07	-0.009	2.64E-01	6.04E-01	0.037	-0.026	8.10E-01	8.10E-01	-0.094	0.05	2.92E-01	2.10E-01
CT462	0.049	0.08	3.87E-01	6.21E-02	-0.01	0.193	1.10E-01	1.66E-03	0.162	-0.048	9.18E-01	7.23E-01
CT463	0.119	-0.091	9.59E-01	7.95E-01	0.094	-0.11	9.34E-01	8.37E-01	0.06	0.052	5.62E-01	1.30E-01
CT464	0.305	0.147	9.33E-01	4.58E-03	0.093	0.053	7.84E-01	1.29E-01	0.075	0.06	5.59E-01	2.36E-01
CT465	0.046	0.077	3.50E-01	5.39E-02	0.115	0.037	7.27E-01	1.46E-01	0.291	0.021	8.64E-01	3.23E-01
CT466	0.005	0.142	1.88E-01	1.43E-01	0.163	0.2	4.15E-01	1.26E-01	-0.125	0.068	5.43E-02	2.40E-01
CT467	0.33	0.216	7.27E-01	1.79E-02	0.152	0.157	4.84E-01	9.92E-03	0.145	-0.13	7.75E-01	8.29E-01
CT468	-0.022	0.035	3.26E-01	2.18E-01	-0.016	-0.051	6.39E-01	7.85E-01	0.192	-0.058	8.58E-01	6.79E-01
CT469	0.254	0.075	9.20E-01	1.45E-01	0.225	-0.014	9.91E-01	5.68E-01	0.214	0.027	6.76E-01	3.69E-01
CT470	0.081	0.025	9.39E-01	2.20E-01	0.093	0.012	9.36E-01	4.02E-01	-0.016	-0.072	8.41E-01	8.95E-01
CT471	0.115	-0.035	9.32E-01	9.79E-01	0.119	-0.028	9.25E-01	9.46E-01	-0.09	0.013	1.45E-01	4.41E-01
CT472	0.265	0.296	4.09E-01	1.66E-02	0.047	0.238	5.36E-02	1.00E-02	0.231	0.006	9.68E-01	4.78E-01
CT473	0.081	-0.028	9.71E-01	7.36E-01	0.179	0.014	9.55E-01	3.76E-01	-0.063	0.011	2.04E-01	4.08E-01
CT474	0.014	-0.046	8.17E-01	8.37E-01	-0.051	-0.033	4.25E-01	6.92E-01	-0.067	0.001	1.74E-01	4.95E-01
CT475	0.21	0.2	5.36E-01	1.84E-03	0	0.05	2.58E-01	1.89E-01	0.185	0.052	8.52E-01	3.27E-01
CT476	0.155	0.179	3.89E-01	1.86E-03	-0.004	0.128	4.72E-02	4.75E-02	0.032	0.006	5.68E-01	4.79E-01
CT477	0.234	0.151	7.61E-01	1.74E-02	0.079	0.111	3.86E-01	2.11E-02	0.191	0.183	5.15E-01	1.87E-01
CT478	-0.093	0.024	3.09E-01	4.52E-01	0.138	0.091	5.69E-01	3.51E-01	0.246	-0.132	8.77E-01	9.36E-01
CT479	0.105	0.076	6.28E-01	1.18E-01	0.085	0.023	6.71E-01	3.96E-01	0.047	-0.11	9.19E-01	8.50E-01
CT480	0.041	-0.002	6.34E-01	5.06E-01	-0.108	-0.033	2.98E-01	6.10E-01	0.161	0.008	9.38E-01	4.57E-01
CT480.1	-0.139	0.036	6.24E-02	1.91E-01	-0.031	-0.002	3.27E-01	5.23E-01	-0.079	0.036	2.09E-01	1.60E-01
CT481	0.222	-0.001	9.23E-01	5.04E-01	-0.107	0.011	2.91E-01	4.70E-01	0.276	-0.096	1.00E+00	9.42E-01
CT482	0.015	-0.007	5.70E-01	5.77E-01	0.048	-0.055	8.43E-01	7.84E-01	0.089	-0.048	7.90E-01	8.37E-01
CT483	0.037	-0.046	9.11E-01	9.21E-01	0.103	-0.051	9.05E-01	9.49E-01	-0.038	-0.06	5.50E-01	9.04E-01
CT484	0.037	-0.027	7.58E-01	6.47E-01	0.036	-0.044	8.02E-01	6.85E-01	-0.06	0.042	1.72E-01	2.52E-01
CT485	0.14	0.12	5.95E-01	2.06E-02	0.052	0.138	2.83E-01	1.62E-02	0.007	0.027	3.73E-01	3.26E-01
CT486	0.103	0.25	1.96E-01	1.31E-02	-0.205	0.569	6.44E-03	1.32E-02	0.066	-0.042	9.36E-01	8.10E-01
CT487	0.034	-0.019	6.97E-01	6.07E-01	-0.058	-0.078	5.65E-01	9.06E-01	-0.014	0.122	3.51E-02	4.68E-02
CT488	0.103	0	8.17E-01	5.00E-01	-0.024	-0.007	3.91E-01	5.48E-01	0.037	0.03	5.43E-01	2.74E-01
CT489	0.221	0.073	8.36E-01	2.82E-01	0.281	0.007	8.38E-01	4.80E-01	0.084	-0.1	8.21E-01	9.26E-01
CT490	0.123	0.055	7.83E-01	2.03E-01	-0.115	-0.016	1.96E-01	5.95E-01	0.275	-0.038	9.98E-01	7.25E-01
CT491	0.014	0.087	2.21E-01	1.65E-01	0.007	0.03	4.15E-01	3.84E-01	0.019	0.025	4.66E-01	3.66E-01
CT492	0.043	0.069	4.12E-01	2.78E-02	-0.063	-0.032	4.08E-01	7.67E-01	0.104	0.053	6.88E-01	3.02E-01
CT493	0.025	0.019	5.32E-01	3.15E-01	-0.091	-0.074	4.62E-01	9.39E-01	0.019	-0.014	5.99E-01	6.30E-01
CT494	0.151	-0.001	9.46E-01	5.06E-01	0.001	-0.021	5.56E-01	5.92E-01	0.016	-0.106	7.17E-01	7.48E-01
CT495	0.122	-0.007	7.54E-01	5.31E-01	0.062	-0.095	8.58E-01	8.09E-01	0.205	0.06	9.39E-01	1.37E-01
CT496	0.317	0.192	7.40E-01	1.86E-02	0.221	0.173	7.04E-01	4.51E-03	0.274	-0.077	9.92E-01	7.66E-01
CT496.1	0.063	0.084	4.40E-01	8.51E-02	0.038	0.012	5.96E-01	4.18E-01	0.22	-0.093	8.10E-01	8.13E-01
CT497	0.159	0.055	7.11E-01	3.25E-01	0.033	-0.012	5.87E-01	5.24E-01	0.118	-0.063	9.69E-01	7.79E-01
CT498	0.305	0.192	7.48E-01	7.55E-02	0.354	0.184	8.03E-01	1.41E-01	0.253	0.167	8.28E-01	2.74E-02
CT499	0.156	-0.006	9.13E-01	5.26E-01	0.112	-0.048	8.60E-01	6.79E-01	0.119	0.059	6.20E-01	7.35E-02
CT500	0.043	0.067	3.95E-01	2.18E-01	-0.027	0.016	3.26E-01	4.18E-01	0.141	0.008	8.42E-01	4.72E-01
CT501	0	-0.067	9.37E-01	9.85E-01	0.085	-0.058	9.60E-01	9.88E-01	0.058	-0.033	8.37E-01	8.74E-01
CT502	0.128	-0.082	9.85E-01	8.42E-01	0.164	-0.137	9.98E-01	9.41E-01	0.016	0.007	5.44E-01	4.21E-01
CT503	0.12	-0.051	9.20E-01	7.10E-01	0.117	-0.028	9.39E-01	6.31E-01	-0.07	-0.048	2.13E-01	9.53E-01
CT504	0.028	-0.067	8.56E-01	8.25E-01	0.01	-0.079	7.44E-01	8.22E-01	0.062	-0.004	7.42E-01	5.21E-01
CT505	0.175	0.002	8.96E-01	4.87E-01	0.024	-0.049	7.40E-01	6.73E-01	-0.009	-0.045	6.64E-01	8.58E-01
CT506	-0.001	-0.084	9.61E-01	9.73E-01	0.061	-0.06	9.85E-01	9.46E-01	0.128	0.082	9.34E-01	1.11E-02
CT507	0.049	-0.039	8.94E-01	7.23E-01	0.019	0.018	5.01E-01	4.39E-01	-0.114	-0.083	3.78E-01	8.47E-01
CT508	0.114	0.07	7.56E-01	1.33E-01	-0.155	0.053	7.94E-02	1.25E-01	-0.044	0	2.41E-01	4.97E-01
CT509	0.006	0.027	3.06E-01	2.58E-01	0.175	-0.007	8.80E-01	5.50E-01	0.045	0.087	3.45E-01	4.68E-02
CT510	0.106	0.056	6.65E-01	1.80E-01	0.174	0.05	8.64E-01	1.99E-01	0.062	-0.097	7.87E-01	7.14E-01
CT511	-0.026	0.045	5.98E-02	9.50E-02	0.149	0.065	9.75E-01	8.68E-03	-0.038	0.052	2.92E-01	2.00E-02
CT512	0.166	-0.065	8.89E-01	8.97E-01	0.254	-0.073	9.85E-01	8.33E-01	0.202	-0.021	9.54E-01	6.07E-01
CT513	0.064	-0.047	9.78E-01	8.50E-01	0.073	-0.025	6.87E-01	7.41E-01	-0.015	0.04	1.07E-01	1.71E-01
CT514	-0.138	-0.053	3.97E-03	9.66E-01	0.106	-0.068	9.98E-01	9.10E-01	0.038	-0.02	7.32E-01	6.58E-01
CT515	0.052	0.039	5.52E-01	9.34E-02	0.186	0.04	9.44E-01	5.52E-02	0.113	0.044	7.39E-01	1.32E-01
CT516	0.069	0.008	7.77E-01	4.03E-01	0.13	0.042	9.45E-01	2.11E-01	0.134	0.086	5.62E-01	2.23E-01
CT517	0.086	-0.018	9.93E-01	7.29E-01	-0.009	0.01	4.10E-01	3.98E-01	0.182	0.074	8.15E-01	7.76E-02
CT518	-0.045	-0.064	6.45E-01	9.82E-01	-0.028	-0.051	5.93E-01	9.30E-01	0.027	0.03	4.83E-01	5.62E-02
CT519	0.049	0.012	6.48E-01	3.36E-01	0.131	-0.022	1.00E+00	7.72E-01	0.049	-0.056	7.51E-01	8.96E-01
CT520	0.06	-0.024	9.96E-01	8.36E-01	0.034	-0.011	6.81E-01	6.61E-01	-0.042	0.006	2.51E-01	4.46E-01
CT521	-0.076	0.025	6.34E-03	2.22E-01	0.182	0.052	9.91E-01	8.84E-02	0.018	0.004	5.73E-01	4.61E-01
CT522	-0.042	-0.043	5.04E-01	8.09E-01	-0.044	-0.043	4.93E-01	8.36E-01	0.085	0.017	8.53E-01	3.32E-01
CT523	0.015	0.038	3.56E-01	1.68E-01	0.11	0.025	9.34E-01	2.98E-01	-0.079	0.008	6.60E-02	4.20E-01
CT524	-0.026	-0.048	6.91E-01	9.93E-01	0.045	-0.031	8.38E-01	8.31E-01	-0.116	0.032	2.12E-01	3.08E-02
CT525	0.031	0.044	4.01E-01	1.48E-01	-0.042	-0.039	4.90E-01	7.43E-01	-0.004	0.033	2.60E-01	2.57E-01
CT526	-0.088	0.058	7.74E-02	9.63E-02	0.054	0.081	3.93E-01	5.50E-02	-0.021	0.048	6.27E-02	1.20E-01
CT527	0.246	0.144	8.23E-01	5.89E-02	0.091	0.073	5.41E-01	1.98E-01	0.07	0.157	2.24E-01	2.52E-02
CT528	0.102	-0.112	8.18E-01	6.89E-01	0.114	-0.143	8.60E-01	7.39E-01	0.064	0.011	7.60E-01	4.31E-01
CT529	0.261	0.14	9.03E-01	6.08E-02	0.083	0.279	2.05E-01	1.22E-01	0.227	0.09	8.75E-01	2.12E-01
CT530	0.266	0.068	7.70E-01	2.35E-01	0.109	-0.036	7.91E-01	5.81E-01	0.229	0.138	5.92E-01	2.34E-01
CT531	0.103	0.114	4.66E-01	2.41E-02	0.068	0.066	5.11E-01	1.43E-01	-0.009	-0.02	5.50E-01	6.82E-01
CT532	-0.009	-0.035	6.01E-01	8.07E-01	0.121	0.003	9.57E-01	4.76E-01	0.112	-0.055	9.89E-01	8.37E-01
CT533	0.342	0.055	9.42E-01	3.03E-01	0.125	0.035	7.08E-01	3.96E-01	0.296	0.078	1.00E+00	3.07E-02
CT534	0.032	-0.027	6.76E-01	6.73E-01	0.217	-0.07	9.84E-01	8.04E-01	0.015	-0.034	8.97E-01	8.23E-01
CT535	0.01	-0.001	5.46E-01	5.05E-01	-0.169	0.003	5.21E-02	4.83E-01	0.102	0.002	8.35E-01	4.74E-01
CT536	0.137	0.022	8.00E-01	4.36E-01	0.261	0.088	7.89E-01	2.80E-01	-0.075	-0.081	5.09E-01	8.72E-01
CT537	0.003	-0.03	7.17E-01	9.04E-01	-0.097	-0.022	4.80E-02	7.64E-01	0.03	-0.017	7.42E-01	7.13E-01
CT538	0.104	0.139	3.50E-01	6.55E-02	0.044	-0.046	7.65E-01	8.63E-01	0.04	0.17	7.15E-02	3.63E-02
CT539	-0.003	0.008	4.26E-01	3.72E-01	-0.102	-0.056	3.63E-01	9.61E-01	0.03	-0.069	9.42E-01	8.95E-01
CT540	0.297	0.054	9.28E-01	6.26E-02	0.17	0.049	8.97E-01	1.74E-01	-0.106	0.04	4.71E-02	2.47E-01
CT541	-0.05	0.877	2.56E-03	3.45E-03	-0.049	1.137	5.05E-03	6.29E-03	0.129	0.208	3.26E-01	1.17E-01
CT542	-0.015	0.073	5.40E-02	6.57E-02	-0.094	-0.013	2.19E-01	6.36E-01	0.104	0.049	7.64E-01	2.21E-01
CT543	0.272	0.045	8.73E-01	3.09E-01	0.114	-0.078	7.91E-01	6.84E-01	0.213	0.025	6.74E-01	3.54E-01
CT544	0.006	0.007	4.97E-01	4.71E-01	-0.001	-0.089	6.93E-01	7.01E-01	0.148	-0.095	9.49E-01	7.65E-01
CT545	0.061	0.012	6.35E-01	4.62E-01	-0.086	-0.08	4.89E-01	6.54E-01	0.22	0.094	6.76E-01	1.71E-01
CT546	0.05	0.087	3.10E-01	3.41E-02	0.096	0.034	7.30E-01	1.93E-01	0.018	0.065	1.35E-01	6.10E-02
CT547	0.068	0.112	3.32E-01	6.94E-02	0.039	0.028	5.26E-01	3.13E-01	-0.107	0.05	1.36E-01	2.92E-01
CT548	0.109	-0.13	9.50E-01	8.44E-01	-0.011	-0.186	8.63E-01	8.91E-01	0.046	0.091	3.59E-01	2.10E-01
CT549	0.189	-0.08	9.65E-01	7.65E-01	0.084	-0.115	9.37E-01	8.49E-01	0.011	-0.046	8.49E-01	8.08E-01
CT550	-0.006	-0.014	5.40E-01	6.00E-01	0.055	0.002	7.15E-01	4.86E-01	-0.034	0.034	1.10E-01	2.26E-01
CT551	0.157	0.034	7.99E-01	3.52E-01	0.146	-0.017	8.32E-01	5.41E-01	0.03	-0.012	7.80E-01	5.97E-01
CT552	-0.013	0.092	1.71E-01	1.91E-01	0.158	0.065	8.44E-01	2.31E-01	0.118	0.043	7.04E-01	1.76E-01
CT553	0.08	0.079	5.02E-01	8.17E-02	-0.001	-0.04	6.37E-01	7.13E-01	0.02	0.08	2.51E-01	1.50E-01
CT554	-0.014	-0.151	8.86E-01	9.10E-01	0.028	-0.164	9.08E-01	8.79E-01	0.018	-0.044	7.75E-01	9.61E-01
CT555	0.021	0.03	4.39E-01	1.81E-01	-0.129	-0.011	5.89E-02	5.93E-01	0.11	0.032	8.68E-01	3.14E-01
CT556	0.184	0.107	7.01E-01	4.84E-02	-0.018	0.119	9.38E-02	2.18E-02	0.083	0.048	5.84E-01	2.84E-01
CT557	0.018	-0.044	6.88E-01	7.67E-01	-0.042	-0.101	6.56E-01	8.76E-01	0.129	0.011	9.88E-01	3.92E-01
CT558	0.329	0.136	8.86E-01	1.49E-01	0.192	0.114	6.75E-01	2.19E-01	0.076	0.009	7.04E-01	3.97E-01
CT559	0.355	0.371	4.81E-01	1.01E-01	0.46	0.598	3.38E-01	2.78E-02	-0.12	0.136	9.95E-02	1.67E-01
CT560	0.16	0.17	4.54E-01	1.70E-02	0.142	0.135	5.34E-01	1.89E-02	0.2	0.021	7.28E-01	1.88E-01
CT561	-0.005	-0.186	9.72E-01	9.77E-01	0.088	-0.185	9.83E-01	9.79E-01	0.107	-0.015	9.33E-01	6.34E-01
CT562	-0.04	-0.013	3.53E-01	5.78E-01	0.09	0.063	5.80E-01	2.80E-01	0.028	-0.004	5.93E-01	6.29E-01
CT563	0.243	0.158	7.47E-01	2.51E-03	0.134	0.166	3.90E-01	2.73E-03	0.093	-0.01	8.91E-01	6.16E-01
CT564	0.309	0.252	7.13E-01	5.78E-03	0.118	0.096	5.74E-01	1.70E-01	0.175	-0.02	9.24E-01	6.31E-01
CT565	0.274	0.152	8.85E-01	5.99E-02	0.1	0.396	1.43E-01	7.46E-02	0.203	-0.096	9.63E-01	7.83E-01
CT566	0.026	-0.256	9.40E-01	9.90E-01	-0.18	-0.21	6.01E-01	9.71E-01	-0.081	-0.148	7.75E-01	9.66E-01
CT567	-0.082	-0.055	4.33E-01	8.32E-01	-0.142	-0.052	2.49E-01	7.91E-01	-0.017	0.035	3.38E-01	2.41E-01
CT568	0.16	-0.108	9.16E-01	9.29E-01	0.082	-0.121	8.64E-01	8.56E-01	0.076	0.015	5.79E-01	3.31E-01
CT569	0.195	0.093	8.71E-01	3.88E-02	0.098	0.001	8.14E-01	4.96E-01	0.039	0.069	2.71E-01	3.34E-02
CT570	0.137	0.115	5.59E-01	1.59E-01	0.269	0.022	8.23E-01	4.31E-01	0.036	-0.009	7.82E-01	5.75E-01
CT571	-0.067	-0.02	2.15E-01	6.80E-01	-0.078	-0.029	3.60E-01	7.32E-01	0.012	0.116	1.10E-01	8.65E-02
CT572	0.207	-0.054	9.67E-01	7.07E-01	-0.066	-0.132	6.56E-01	7.94E-01	0.066	-0.066	7.32E-01	7.74E-01
CT573	0.263	0.033	8.98E-01	3.13E-01	0.192	-0.005	9.68E-01	5.26E-01	0.182	-0.05	7.91E-01	7.62E-01
CT574	0.241	0.059	8.89E-01	1.63E-01	0.039	0.009	5.80E-01	4.72E-01	-0.009	-0.014	5.14E-01	6.73E-01
CT575	0.361	0.128	8.87E-01	3.25E-02	0.055	0.037	5.45E-01	2.99E-01	0.068	-0.046	8.25E-01	7.59E-01
CT576	-0.105	-0.147	6.71E-01	9.30E-01	0.031	-0.156	9.28E-01	9.03E-01	-0.109	-0.046	3.12E-01	7.50E-01
CT577	0.046	0.056	4.31E-01	1.52E-01	0.078	0.023	6.47E-01	3.68E-01	0.005	0.085	1.50E-01	1.19E-01
CT578	0.239	0.017	8.93E-01	4.20E-01	0.39	0.029	9.13E-01	4.26E-01	0.071	0.085	4.81E-01	2.13E-01
CT579	-0.057	-0.094	5.83E-01	7.04E-01	0.192	-0.322	9.26E-01	9.39E-01	-0.032	0.113	3.06E-01	1.84E-01
CT580	0.091	-0.004	8.42E-01	5.22E-01	0.047	-0.039	7.25E-01	6.28E-01	0.081	-0.047	9.77E-01	8.16E-01
CT581	0.296	0.157	9.19E-01	4.64E-02	0.158	0.049	8.28E-01	3.31E-01	0.078	-0.034	7.59E-01	6.72E-01
CT582	0.122	-0.162	9.54E-01	8.59E-01	0.008	-0.232	9.15E-01	9.15E-01	0.015	-0.052	6.70E-01	8.19E-01
CT583	-0.022	-0.015	4.78E-01	5.53E-01	-0.014	-0.106	7.18E-01	7.65E-01	-0.007	0.04	3.75E-01	2.94E-01
CT584	0.024	0.039	3.63E-01	1.25E-01	0.121	0.113	5.25E-01	1.02E-01	-0.059	0.038	2.16E-01	2.82E-01
CT585	0.039	0.023	6.41E-01	2.77E-01	-0.018	-0.003	3.24E-01	5.33E-01	-0.005	0.002	4.45E-01	4.83E-01
CT586	-0.014	-0.029	5.87E-01	7.99E-01	-0.036	-0.049	6.25E-01	9.34E-01	0.045	0.001	5.71E-01	4.88E-01
CT587	0.029	-0.037	7.33E-01	6.93E-01	-0.218	-0.117	2.31E-01	8.33E-01	0	-0.014	5.85E-01	5.85E-01
CT588	0.271	0.05	9.51E-01	3.12E-01	-0.036	-0.057	5.56E-01	6.52E-01	0.297	0.027	8.15E-01	4.05E-01
CT589	-0.097	-0.054	3.49E-01	8.05E-01	0.001	-0.061	7.14E-01	8.36E-01	-0.089	0.05	2.43E-01	1.38E-01
CT590	0.177	-0.016	9.09E-01	5.86E-01	-0.091	-0.115	5.58E-01	7.99E-01	0.116	-0.037	9.48E-01	7.90E-01
CT591	0.163	0.027	8.63E-01	3.74E-01	-0.141	-0.017	1.97E-01	5.57E-01	0.173	-0.071	9.92E-01	8.21E-01
CT592	0.17	-0.068	8.54E-01	7.04E-01	-0.09	-0.102	5.20E-01	7.41E-01	0.143	-0.008	8.32E-01	5.65E-01
CT593	-0.062	-0.041	4.06E-01	8.16E-01	0.066	-0.04	8.83E-01	8.00E-01	-0.1	-0.003	9.63E-02	5.15E-01
CT593.1	0.017	0.013	5.20E-01	3.48E-01	0.079	0.012	6.93E-01	3.67E-01	0.006	0.096	1.17E-01	7.04E-02
CT594	0.291	0.133	9.49E-01	9.14E-03	0.02	0.132	2.40E-02	1.03E-02	-0.101	0.019	1.23E-01	3.89E-01
CT595	0.035	0.067	2.96E-01	1.28E-01	-0.062	0.005	1.46E-01	4.60E-01	0.002	0.098	2.48E-01	1.28E-01
CT596	0.066	0	7.50E-01	5.02E-01	0.095	-0.014	9.26E-01	5.98E-01	0.107	-0.006	7.37E-01	5.72E-01
CT597	0.196	-0.082	9.86E-01	8.95E-01	0.123	-0.078	9.34E-01	8.76E-01	0.107	0.011	7.09E-01	4.49E-01
CT598	0.118	0.054	5.97E-01	3.95E-01	-0.031	0.002	4.51E-01	4.98E-01	-0.021	-0.024	5.07E-01	7.71E-01
CT599	-0.002	-0.036	6.46E-01	8.36E-01	0.129	-0.034	9.50E-01	7.24E-01	0.001	-0.034	6.97E-01	8.37E-01
CT600	0.173	0.106	7.18E-01	2.16E-02	0.076	0.065	5.28E-01	2.38E-01	0.095	0.173	2.86E-01	9.30E-02
CT601	0.126	-0.014	5.95E-01	5.35E-01	0.266	-0.107	7.80E-01	7.81E-01	-0.151	0.083	7.34E-04	3.76E-02
CT602	0.398	0.123	9.57E-01	1.93E-01	0.222	0.138	6.60E-01	2.14E-01	0.307	-0.011	1.00E+00	6.09E-01
CT603	-0.053	-0.08	6.76E-01	9.16E-01	-0.007	-0.111	8.02E-01	8.52E-01	-0.036	-0.162	9.72E-01	9.91E-01
CT604	0.254	0.074	9.42E-01	2.36E-01	0.023	0.024	4.97E-01	4.10E-01	0.193	-0.004	8.40E-01	5.10E-01
CT605	0.217	0.13	7.53E-01	2.57E-02	-0.06	0.03	2.09E-01	3.91E-01	0.095	0.008	9.35E-01	4.37E-01
CT606	0.035	0.099	3.60E-01	6.48E-02	0.143	0.075	5.81E-01	1.38E-01	0.062	-0.016	9.16E-01	6.24E-01
CT606.1	0.015	0.064	2.39E-01	1.80E-02	0.077	0.055	6.10E-01	5.14E-02	-0.083	-0.011	2.51E-01	5.61E-01
CT607	0.062	0.021	7.39E-01	3.25E-01	-0.093	0.005	1.57E-01	4.59E-01	0.08	0.025	6.79E-01	1.15E-01
CT608	0.068	0.042	6.46E-01	1.36E-01	0.115	-0.056	9.90E-01	8.88E-01	-0.004	-0.076	9.12E-01	9.28E-01
CT609	0.282	0.08	9.21E-01	1.30E-01	0.087	-0.04	8.32E-01	6.29E-01	0.157	-0.017	9.19E-01	6.50E-01
CT610	0.062	-0.05	7.04E-01	6.57E-01	-0.113	-0.083	4.38E-01	7.41E-01	-0.003	-0.026	6.47E-01	6.85E-01
CT611	0.084	-0.056	8.25E-01	8.18E-01	0.206	-0.095	9.91E-01	8.58E-01	0.038	-0.035	8.55E-01	7.16E-01
CT612	0.021	0.011	5.44E-01	3.97E-01	-0.129	-0.003	2.08E-01	5.19E-01	-0.006	-0.011	5.18E-01	5.59E-01
CT613	0.289	0.031	9.11E-01	4.02E-01	-0.004	-0.047	5.92E-01	5.99E-01	0.163	0.019	7.67E-01	3.23E-01
CT614	-0.012	0.01	4.28E-01	4.06E-01	-0.233	-0.06	1.73E-01	9.67E-01	0.2	-0.019	8.25E-01	6.53E-01
CT615	0.055	-0.072	9.17E-01	7.93E-01	-0.042	-0.072	6.37E-01	8.04E-01	-0.048	0.004	3.75E-01	4.77E-01
CT616	0.086	-0.094	9.65E-01	8.49E-01	0.153	-0.189	9.59E-01	8.97E-01	-0.011	0.025	4.51E-01	2.73E-01
CT617	0.005	-0.002	5.28E-01	5.18E-01	0.139	0.003	8.40E-01	4.67E-01	-0.032	0.094	2.74E-02	6.00E-02
CT618	0.083	0.076	5.38E-01	3.34E-02	0.028	0.037	4.40E-01	2.64E-01	-0.096	0.038	1.28E-01	2.13E-01
CT619	0.003	0.092	2.30E-01	2.21E-01	0.081	0.075	5.15E-01	2.94E-01	-0.038	0.193	2.77E-03	6.32E-03
CT620	0.032	0.045	4.62E-01	3.70E-01	0.113	0.012	7.14E-01	4.64E-01	-0.064	0.165	6.24E-02	1.11E-01
CT621	0.09	0.051	7.20E-01	2.16E-01	0.023	-0.052	8.18E-01	7.81E-01	0.088	0.064	5.80E-01	2.96E-02
CT622	0.149	0.076	7.28E-01	2.16E-01	0.132	-0.026	8.35E-01	5.92E-01	0.029	0.069	2.84E-01	1.63E-01
CT623	0.228	0.079	8.54E-01	2.49E-01	-0.062	0.031	3.24E-01	4.36E-01	0.242	-0.013	7.25E-01	6.56E-01
CT624	0.039	-0.095	8.62E-01	9.26E-01	0.059	-0.096	9.82E-01	9.24E-01	0.038	0.012	6.45E-01	4.07E-01
CT625	0.227	0.17	7.59E-01	1.09E-02	-0.156	0.197	9.74E-03	3.73E-03	0.15	0.01	8.91E-01	4.25E-01
CT626	0.002	-0.039	9.15E-01	9.67E-01	-0.087	-0.058	3.39E-01	9.89E-01	0.07	-0.043	9.05E-01	7.68E-01
CT627	-0.008	-0.06	6.93E-01	7.47E-01	0.133	-0.079	9.64E-01	7.69E-01	0.074	0.019	7.22E-01	3.98E-01
CT628	0.375	0.078	8.94E-01	1.71E-01	0.084	0.061	5.81E-01	2.68E-01	0.142	-0.012	7.42E-01	6.38E-01
CT629	0.055	0.004	7.79E-01	4.72E-01	-0.003	-0.027	6.20E-01	7.11E-01	0.088	-0.007	8.69E-01	5.53E-01
CT630	0.122	0.031	8.88E-01	3.03E-01	-0.055	-0.002	3.61E-01	5.16E-01	0.168	-0.053	8.04E-01	8.29E-01
CT631	0.222	-0.019	8.42E-01	6.23E-01	0.056	-0.07	8.52E-01	8.10E-01	0.434	-0.046	8.77E-01	8.38E-01
CT632	0.092	0.033	7.29E-01	2.63E-01	0.063	-0.017	8.28E-01	5.95E-01	0.02	-0.013	6.49E-01	5.62E-01
CT633	0.086	0.076	5.49E-01	7.33E-02	0.134	0.056	8.19E-01	2.46E-01	0.005	-0.066	7.44E-01	9.70E-01
CT634	0.013	-0.101	9.05E-01	9.41E-01	0.054	-0.124	8.61E-01	8.93E-01	0.048	-0.006	7.80E-01	5.74E-01
CT635	0.066	-0.08	8.47E-01	7.17E-01	-0.04	-0.175	8.22E-01	9.29E-01	-0.055	-0.043	4.61E-01	6.71E-01
CT636	0.103	0.009	8.22E-01	4.61E-01	-0.095	-0.016	1.54E-01	5.93E-01	0.108	0.005	7.32E-01	4.35E-01
CT637	0.194	0.094	7.89E-01	1.02E-01	-0.027	0.024	2.82E-01	3.79E-01	0.164	0	9.95E-01	5.03E-01
CT638	0.129	0.097	5.84E-01	1.12E-01	-0.208	0.124	7.91E-03	4.87E-02	0.163	-0.098	9.99E-01	9.50E-01
CT638.1	-0.011	0.052	2.47E-01	1.30E-01	-0.018	-0.005	4.33E-01	5.46E-01	-0.006	0.152	1.48E-01	1.15E-01
CT639	0.12	0.096	6.85E-01	1.77E-02	0.126	0.01	9.39E-01	4.18E-01	0.091	0.054	6.32E-01	2.32E-01
CT640	0.03	-0.011	6.35E-01	6.24E-01	0.047	-0.005	6.78E-01	5.42E-01	0.005	0.044	2.34E-01	2.07E-01
CT641	-0.039	-0.058	5.76E-01	7.44E-01	0.048	-0.052	7.94E-01	6.70E-01	0.063	0.058	5.10E-01	3.00E-01
CT642	0.056	0.072	4.36E-01	7.06E-02	0.237	0.072	9.92E-01	4.71E-02	-0.174	0.037	1.16E-01	1.45E-01
CT643	0.057	0.011	7.46E-01	4.19E-01	0.05	-0.048	8.23E-01	7.78E-01	0.02	0.057	3.68E-01	2.96E-01
CT644	0.363	0.027	9.71E-01	3.99E-01	0.17	-0.05	9.15E-01	6.42E-01	0.304	-0.001	7.93E-01	5.04E-01
CT645	-0.009	0.052	2.62E-01	2.09E-01	0.032	-0.023	7.05E-01	6.12E-01	0.062	-0.011	6.87E-01	5.46E-01
CT646	0.18	0.209	4.23E-01	6.83E-03	0.103	0.131	4.17E-01	5.36E-02	0.234	-0.032	9.85E-01	6.36E-01
CT647	0.038	-0.062	9.34E-01	8.92E-01	-0.123	-0.069	3.07E-01	9.22E-01	0.141	-0.069	9.10E-01	9.59E-01
CT648	0.271	0.035	8.82E-01	4.05E-01	0.217	0.002	8.09E-01	4.97E-01	0.073	0.03	7.58E-01	2.71E-01
CT649	0.04	0.123	1.04E-01	2.92E-03	0.016	0.114	1.19E-01	4.80E-02	-0.027	-0.095	7.82E-01	8.78E-01
CT650	0.222	-0.016	9.29E-01	6.00E-01	0.138	-0.036	8.95E-01	6.45E-01	0.082	-0.034	9.37E-01	6.95E-01
CT651	0.158	0.171	4.73E-01	6.49E-02	0.107	0.098	5.22E-01	2.60E-01	0.169	0.241	3.13E-01	2.67E-03
CT652	0.278	0.115	9.73E-01	1.41E-02	0.067	0.025	7.49E-01	2.27E-01	0.024	0.066	3.68E-01	2.93E-01
CT652.1	-0.111	0.038	1.04E-01	1.48E-01	-0.045	0.025	2.33E-01	2.61E-01	-0.058	-0.052	4.71E-01	8.09E-01
CT653	0.168	-0.086	9.77E-01	7.76E-01	0.099	-0.088	8.94E-01	8.17E-01	0.009	0.088	2.53E-01	2.25E-01
CT654	-0.25	0.025	2.20E-01	1.85E-01	-0.212	0.024	2.59E-01	2.42E-01	-0.031	0.065	1.06E-01	1.71E-01
CT655	-0.057	0.029	3.50E-01	2.68E-01	0.073	0.004	7.27E-01	4.68E-01	0.005	0.016	4.63E-01	3.35E-01
CT656	-0.061	0.018	7.70E-02	3.43E-01	-0.227	-0.053	1.08E-01	9.55E-01	0.028	-0.009	7.12E-01	5.62E-01
CT657	0.146	0.109	6.02E-01	2.24E-02	-0.037	0.035	3.84E-01	3.17E-01	0.12	-0.006	9.13E-01	5.30E-01
CT658	0.202	0.121	7.35E-01	1.12E-01	0.092	0.033	7.03E-01	3.39E-01	0.09	-0.168	9.47E-01	9.93E-01
CT659	-0.009	0.124	1.28E-01	3.37E-02	-0.096	0.137	3.24E-02	5.60E-02	0.118	-0.013	8.42E-01	6.11E-01
CT660	0.168	0.038	9.37E-01	2.20E-01	0.109	0.023	7.93E-01	3.83E-01	-0.056	-0.105	7.80E-01	9.55E-01
CT661	-0.022	0.017	3.33E-01	3.08E-01	-0.137	-0.05	2.78E-02	9.82E-01	0.057	-0.016	8.88E-01	6.19E-01
CT662	0.044	0.09	2.99E-01	2.97E-02	0.012	0.067	2.05E-01	6.89E-02	-0.111	0.053	5.74E-02	2.81E-01
CT663	0.004	0.057	1.93E-01	7.82E-02	0.03	0.018	5.48E-01	3.88E-01	-0.074	-0.105	6.15E-01	8.34E-01
CT664	-0.07	0.411	6.10E-03	1.32E-02	0.12	1.125	1.77E-02	1.04E-02	0.008	0.165	1.03E-01	6.27E-02
CT665	-0.011	0.004	3.08E-01	4.27E-01	0.218	-0.007	9.65E-01	5.88E-01	0.05	0.033	6.28E-01	2.55E-01
CT666	0.089	0.027	8.34E-01	2.66E-01	0.062	-0.02	7.87E-01	6.54E-01	0.058	-0.076	9.93E-01	9.56E-01
CT667	0.191	-0.033	8.34E-01	8.37E-01	0.033	-0.025	7.59E-01	7.08E-01	0.233	-0.046	7.32E-01	9.51E-01
CT668	-0.016	0.04	3.05E-01	3.43E-01	0.112	0.054	7.11E-01	2.75E-01	-0.036	0.094	1.83E-01	6.34E-02
CT669	0.318	0.21	7.87E-01	5.14E-03	0.071	0.058	5.27E-01	3.65E-01	0.163	-0.008	9.80E-01	5.51E-01
CT670	-0.024	0.03	2.97E-01	3.23E-01	-0.044	-0.136	9.15E-01	9.83E-01	-0.054	0.078	9.77E-02	2.06E-01
CT671	0.058	0.013	7.59E-01	3.81E-01	0.096	-0.013	8.75E-01	5.67E-01	0.088	0.018	6.37E-01	3.26E-01
CT672	0.203	0.037	9.55E-01	2.91E-01	0.022	-0.044	6.91E-01	6.44E-01	-0.115	-0.054	1.98E-01	8.14E-01
CT673	0.115	0.069	6.71E-01	2.00E-01	0.109	0.038	6.61E-01	4.01E-01	0.082	-0.06	8.66E-01	9.60E-01
CT674	0.076	0.019	7.84E-01	3.35E-01	0.116	-0.042	9.71E-01	7.46E-01	-0.06	-0.006	3.42E-01	5.42E-01
CT675	0.121	-0.057	8.68E-01	6.44E-01	0.168	-0.134	9.30E-01	7.73E-01	0.051	-0.062	6.53E-01	8.05E-01
CT676	0.094	-0.073	8.92E-01	7.23E-01	-0.15	-0.12	4.21E-01	8.06E-01	0.074	0.072	5.05E-01	2.41E-02
CT677	-0.053	-0.043	4.54E-01	7.18E-01	-0.122	0.034	8.10E-02	3.39E-01	-0.088	-0.174	7.62E-01	9.25E-01
CT678	0.134	0.056	8.23E-01	1.06E-01	0.132	0.036	9.38E-01	2.45E-01	0.224	-0.029	8.25E-01	6.96E-01
CT679	0.041	0.076	3.54E-01	1.46E-01	-0.01	0.075	1.89E-01	1.41E-01	-0.02	-0.001	4.35E-01	5.03E-01
CT680	0.259	0.076	7.96E-01	2.11E-01	0.243	-0.032	9.17E-01	5.81E-01	-0.161	-0.023	2.21E-01	6.29E-01
CT681	0.313	0.717	7.17E-03	1.37E-04	0.054	0.99	5.61E-04	3.75E-04	0.211	0.373	9.50E-02	1.60E-03
CT682	0.075	-0.056	9.04E-01	7.52E-01	0.011	-0.159	7.81E-01	9.28E-01	-0.047	0.051	2.72E-01	5.43E-02
CT683	-0.086	-0.031	2.55E-01	8.40E-01	-0.085	-0.059	4.03E-01	8.19E-01	-0.013	0.036	4.22E-01	2.65E-01
CT684	0.351	0.075	8.92E-01	2.55E-01	0.219	-0.034	8.97E-01	5.75E-01	0.236	-0.097	7.76E-01	9.49E-01
CT685	0.056	-0.108	9.45E-01	8.66E-01	-0.136	-0.134	4.94E-01	9.14E-01	0.068	0.007	6.67E-01	4.62E-01
CT686	0.174	0.074	8.65E-01	1.30E-01	0.086	-0.065	8.28E-01	6.81E-01	0.13	-0.044	9.30E-01	7.94E-01
CT687	0.35	0.156	8.63E-01	4.53E-03	0.071	0.183	1.63E-01	4.75E-04	0.387	0.067	7.78E-01	3.67E-03
CT688	0.052	0.179	2.22E-01	1.64E-02	0.014	0.119	3.21E-01	7.26E-02	0.085	0.035	6.82E-01	3.21E-01
CT689	0.233	0.126	7.30E-01	9.10E-02	0.053	0.142	2.67E-01	9.89E-02	0.049	0.037	5.47E-01	3.39E-01
CT690	0.069	0.071	4.85E-01	1.05E-01	0.009	0.061	3.03E-01	1.70E-01	0.029	0.038	4.69E-01	2.17E-01
CT691	0.228	0.091	9.44E-01	2.60E-02	0.122	0.067	8.55E-01	9.32E-02	0.073	0.09	4.47E-01	2.01E-02
CT692	0.005	-0.082	7.78E-01	8.24E-01	0.028	-0.121	8.17E-01	8.26E-01	0.066	-0.022	8.37E-01	6.86E-01
CT693	0.193	0.086	9.16E-01	1.09E-01	0.017	-0.027	6.53E-01	6.01E-01	-0.014	-0.052	7.16E-01	8.41E-01
CT694	0.193	-0.015	9.35E-01	5.73E-01	0.069	0.057	5.38E-01	2.96E-01	-0.021	0.106	2.68E-01	2.87E-01
CT695	-0.012	0.017	4.08E-01	4.36E-01	-0.051	0.084	2.59E-01	3.18E-01	0.055	0.12	2.63E-01	3.81E-02
CT696	0.029	-0.077	8.05E-01	7.95E-01	-0.071	-0.031	3.67E-01	6.18E-01	-0.018	-0.046	5.67E-01	7.61E-01
CT697	-0.004	-0.047	6.57E-01	8.01E-01	-0.011	-0.068	7.36E-01	8.64E-01	0.006	-0.087	9.56E-01	9.53E-01
CT698	0.016	-0.31	9.27E-01	9.19E-01	0.019	-0.371	9.45E-01	9.38E-01	-0.103	-0.009	1.11E-01	5.60E-01
CT699	0.057	0.028	6.21E-01	3.42E-01	-0.002	-0.043	6.79E-01	7.55E-01	0.022	0.07	3.19E-01	2.31E-01
CT700	0.043	-0.124	9.74E-01	9.33E-01	0.109	-0.149	9.43E-01	8.49E-01	0.039	-0.034	8.32E-01	9.33E-01
CT701	-0.003	0.201	1.94E-01	1.71E-01	-0.009	0.251	9.50E-02	9.79E-02	-0.026	0.052	2.38E-01	3.15E-01
CT702	-0.037	-0.076	8.14E-01	9.98E-01	-0.098	-0.077	2.60E-01	9.95E-01	0.114	-0.018	7.54E-01	5.97E-01
CT703	0.125	0.001	8.44E-01	4.94E-01	0.083	-0.026	8.17E-01	6.48E-01	-0.016	-0.032	5.67E-01	6.99E-01
CT704	0.196	-0.004	9.80E-01	5.19E-01	0.137	-0.095	9.81E-01	8.64E-01	-0.09	0.005	1.38E-01	4.74E-01
CT705	0.095	-0.01	9.69E-01	5.74E-01	0.126	-0.012	8.06E-01	5.82E-01	0.054	0.094	2.51E-01	7.07E-02
CT706	0.199	-0.088	9.15E-01	7.76E-01	0.171	-0.14	9.51E-01	7.93E-01	0.164	0.05	6.67E-01	1.39E-01
CT707	0.156	0.092	8.20E-01	7.54E-02	-0.144	0.066	2.41E-03	1.32E-01	0.09	0.018	6.66E-01	3.92E-01
CT708	0.139	-0.049	9.95E-01	7.95E-01	0.191	-0.013	9.68E-01	5.73E-01	0.019	0.08	3.09E-01	3.11E-02
CT709	0.119	0.06	7.42E-01	8.27E-02	0.179	0.045	9.77E-01	1.74E-01	0.062	0.006	8.51E-01	4.52E-01
CT710	0.057	0.013	7.86E-01	3.68E-01	0.012	-0.064	9.28E-01	9.93E-01	-0.038	0.019	3.51E-01	4.00E-01
CT711	0.117	-0.136	9.38E-01	8.58E-01	0.27	-0.147	9.38E-01	8.87E-01	0.013	0.04	3.00E-01	1.68E-01
CT712	0.247	-0.02	9.78E-01	5.74E-01	0.091	-0.126	9.67E-01	8.74E-01	0.041	-0.004	7.10E-01	5.27E-01
CT713	0.293	0.031	9.45E-01	3.82E-01	0.123	-0.006	7.54E-01	5.15E-01	0.233	0.014	8.67E-01	3.89E-01
CT714	0.239	0.039	8.97E-01	3.92E-01	0.082	-0.044	7.57E-01	5.99E-01	0.219	-0.062	9.47E-01	8.59E-01
CT715	0.11	-0.059	9.87E-01	9.35E-01	0.061	-0.047	9.10E-01	7.46E-01	0.077	-0.039	7.08E-01	8.46E-01
CT716	-0.103	-0.057	3.19E-01	9.48E-01	0.123	-0.026	9.88E-01	7.66E-01	-0.058	0.018	1.56E-01	3.88E-01
CT717	0.186	-0.071	8.71E-01	7.53E-01	0.194	-0.121	9.14E-01	7.58E-01	0.063	-0.018	6.12E-01	6.73E-01
CT718	0.162	0.095	8.36E-01	7.28E-02	0.095	0.08	6.34E-01	4.80E-02	0.107	-0.005	9.29E-01	5.28E-01
CT719	0.118	-0.208	9.78E-01	9.81E-01	0.159	-0.208	9.86E-01	9.55E-01	0.139	-0.059	7.16E-01	9.23E-01
CT720	0.123	-0.135	8.32E-01	7.48E-01	0.169	-0.194	9.41E-01	8.19E-01	0.22	0.031	8.32E-01	3.58E-01
CT721	0.084	0.055	6.17E-01	1.03E-01	0.163	0.048	9.21E-01	1.91E-01	-0.056	-0.001	3.76E-01	5.12E-01
CT722	0.052	-0.011	7.31E-01	5.72E-01	-0.2	-0.105	2.45E-01	8.49E-01	0.195	-0.073	9.49E-01	7.11E-01
CT723	0.113	0.012	9.63E-01	3.46E-01	0.114	0.032	8.06E-01	9.16E-02	0.029	0.133	2.05E-01	1.60E-02
CT724	0.111	0.038	7.75E-01	2.84E-01	0.023	0.064	3.38E-01	2.31E-01	0.096	0.029	7.85E-01	1.22E-01
CT725	0.101	0.24	2.05E-01	5.43E-02	0.221	0.232	4.77E-01	1.05E-01	0.017	-0.056	8.51E-01	7.95E-01
CT726	0.045	0.007	7.16E-01	4.25E-01	-0.016	-0.04	5.90E-01	8.73E-01	-0.037	0.004	3.77E-01	4.63E-01
CT727	0.15	0.114	6.62E-01	9.45E-03	0.194	0.098	7.19E-01	1.01E-01	0.101	-0.055	9.82E-01	8.85E-01
CT728	-0.042	-0.119	8.51E-01	9.42E-01	-0.087	-0.16	7.09E-01	8.86E-01	-0.023	-0.073	6.16E-01	9.41E-01
CT729	0.02	0.001	6.01E-01	4.90E-01	0.011	-0.008	5.68E-01	5.62E-01	-0.112	-0.113	5.03E-01	8.91E-01
CT730	0.219	0.062	8.14E-01	8.55E-02	0.02	0.041	3.72E-01	1.81E-01	0.24	-0.008	6.99E-01	5.70E-01
CT731	-0.021	-0.016	4.81E-01	5.86E-01	0.053	-0.089	9.07E-01	8.40E-01	0.011	0.019	4.71E-01	4.22E-01
CT732	0.038	-0.004	8.84E-01	5.52E-01	0.132	-0.005	8.24E-01	5.67E-01	-0.056	0.039	2.51E-01	2.03E-01
CT733	-0.025	0.039	1.24E-01	1.89E-01	-0.103	0.081	1.21E-03	2.72E-02	0.044	0.004	6.12E-01	4.84E-01
CT734	-0.051	0.042	2.50E-01	3.72E-01	0.087	0.087	4.98E-01	3.05E-01	-0.036	0.011	2.11E-01	4.18E-01
CT735	0.289	0.098	8.97E-01	7.02E-02	0.162	0.073	7.76E-01	2.26E-01	0.201	-0.054	8.29E-01	9.42E-01
CT736	-0.011	-0.047	7.57E-01	8.69E-01	-0.095	-0.014	2.27E-01	6.46E-01	0.068	-0.06	7.30E-01	7.58E-01
CT737	0.144	0.167	3.75E-01	5.80E-03	-0.015	0.141	6.29E-02	3.82E-02	0.027	0.024	5.14E-01	3.62E-01
CT738	0.099	0.117	4.54E-01	1.03E-02	0.013	0.062	3.30E-01	1.12E-01	0.08	0.031	5.77E-01	3.03E-01
CT739	0.049	-0.1	8.24E-01	9.65E-01	0.065	-0.143	9.93E-01	9.86E-01	-0.017	-0.015	4.92E-01	5.98E-01
CT740	0.155	0.195	3.22E-01	1.01E-02	0.197	0.079	7.95E-01	2.51E-01	0.02	-0.033	7.17E-01	6.43E-01
CT741	-0.09	-0.076	4.31E-01	9.02E-01	0.022	0.092	3.12E-01	2.50E-01	0.132	-0.032	9.68E-01	7.72E-01
CT742	0.243	-0.024	9.56E-01	6.79E-01	0.233	-0.045	9.96E-01	6.99E-01	0.159	-0.086	7.94E-01	9.09E-01
CT743	0.084	-0.022	9.96E-01	7.45E-01	0	-0.086	8.39E-01	9.60E-01	0.035	-0.074	9.36E-01	9.42E-01
CT744	-0.013	-0.004	4.61E-01	5.61E-01	0.09	-0.03	8.11E-01	7.35E-01	-0.045	0.045	3.44E-02	7.30E-02
CT745	-0.036	0.024	3.14E-01	3.43E-01	-0.189	-0.035	1.09E-01	7.12E-01	0.068	0.007	8.22E-01	4.40E-01
CT746	0.191	0.062	9.36E-01	2.07E-01	0.01	-0.065	7.02E-01	7.16E-01	0.005	0.107	2.02E-01	1.59E-01
CT747	-0.025	-0.002	3.63E-01	5.20E-01	0.096	-0.041	8.58E-01	7.92E-01	0.079	0.011	6.79E-01	3.54E-01
CT748	0.116	0.01	8.93E-01	3.81E-01	0.055	-0.054	7.72E-01	8.88E-01	-0.007	-0.01	5.18E-01	5.85E-01
CT749	0.019	0.024	4.72E-01	3.31E-01	-0.191	-0.044	2.81E-01	8.49E-01	-0.046	0.022	1.20E-01	2.58E-01
CT750	0.025	0.047	3.70E-01	1.95E-01	0.008	-0.05	7.67E-01	8.48E-01	0.001	0.013	4.64E-01	4.02E-01
CT751	0.043	0.091	3.47E-01	5.40E-02	-0.282	0.02	1.57E-01	3.51E-01	-0.008	0.091	2.02E-01	2.20E-01
CT752	-0.001	0.011	4.19E-01	3.50E-01	0.076	0.024	7.13E-01	1.80E-01	-0.082	0.044	2.35E-01	1.73E-01
CT753	0.021	0.044	2.77E-01	7.87E-02	0.022	0.035	4.23E-01	2.34E-01	-0.102	-0.007	1.90E-01	5.57E-01
CT754	0.129	0.018	9.69E-01	3.63E-01	0.133	0.078	6.90E-01	1.90E-01	0.026	-0.039	7.13E-01	7.59E-01
CT755	0.102	-0.063	8.61E-01	6.67E-01	-0.022	-0.133	7.06E-01	7.52E-01	0.007	-0.055	7.01E-01	8.05E-01
CT756	0.053	0.044	5.46E-01	2.72E-01	0.111	-0.074	8.38E-01	7.74E-01	0.347	-0.001	8.57E-01	5.06E-01
CT757	0.194	0.141	6.74E-01	1.16E-01	0.021	0.062	4.04E-01	3.20E-01	0.117	0.078	6.11E-01	4.65E-02
CT758	0.115	0.012	7.68E-01	4.62E-01	-0.06	-0.036	4.53E-01	5.91E-01	0.12	0.012	6.58E-01	4.29E-01
CT759	0.192	0.082	6.58E-01	3.08E-01	0.089	0.392	9.03E-02	4.08E-02	0.696	0.221	6.85E-01	1.20E-01
CT760	0.019	0.044	3.35E-01	1.96E-01	-0.074	-0.063	4.32E-01	8.83E-01	0.15	0.05	8.99E-01	2.47E-01
CT761	0.127	-0.051	9.62E-01	7.08E-01	-0.007	-0.135	8.46E-01	8.68E-01	0.173	-0.048	9.86E-01	8.52E-01
CT762	0.16	0.1	7.49E-01	6.19E-02	0.212	0.017	9.43E-01	4.34E-01	0.25	0.006	7.70E-01	4.49E-01
CT763	0.029	0.048	3.65E-01	8.94E-02	0.062	0.02	7.05E-01	2.53E-01	0.079	0.005	7.72E-01	4.80E-01
CT764	0.15	0.044	9.58E-01	1.85E-01	0.135	0.057	9.21E-01	1.12E-01	-0.011	0.083	9.38E-02	9.55E-02
CT765	-0.016	0.019	3.64E-01	3.27E-01	0.12	0.03	8.64E-01	1.91E-01	-0.018	-0.023	5.37E-01	6.67E-01
CT766	0.266	-0.024	9.76E-01	6.02E-01	0.237	-0.057	9.42E-01	6.30E-01	0.192	-0.052	9.10E-01	8.01E-01
CT767	0.285	0.106	8.80E-01	1.79E-01	0.242	0.071	8.34E-01	3.12E-01	0.151	0.059	9.76E-01	6.70E-02
CT768	-0.21	-0.091	3.32E-01	7.02E-01	-0.393	-0.123	1.28E-01	8.01E-01	0.121	0.048	8.55E-01	2.26E-01
CT769	0.119	0.022	8.90E-01	3.27E-01	0.086	0	8.25E-01	5.01E-01	-0.058	0.015	2.30E-01	4.18E-01
CT770	0.206	0.017	9.22E-01	4.30E-01	0.176	-0.046	8.71E-01	6.35E-01	0.029	-0.011	9.05E-01	6.55E-01
CT771	0.047	-0.07	9.51E-01	9.96E-01	0.066	-0.027	8.80E-01	7.81E-01	-0.048	-0.005	3.04E-01	5.62E-01
CT772	0.137	-0.015	9.26E-01	5.62E-01	0.117	0.014	7.89E-01	4.49E-01	0.16	0.015	9.20E-01	4.04E-01
CT773	0.215	0.084	9.63E-01	9.65E-02	-0.199	0.045	4.60E-03	2.22E-01	0.147	-0.036	8.48E-01	8.85E-01
CT774	0.132	0.057	7.93E-01	2.20E-01	-0.013	0.07	2.39E-01	1.18E-01	0.121	0.077	6.10E-01	2.04E-01
CT775	0.158	0.021	8.72E-01	3.72E-01	0.047	0.046	5.04E-01	3.10E-01	0.176	0.015	9.16E-01	4.31E-01
CT776	0.16	0.048	8.07E-01	2.26E-01	0.184	0.026	8.78E-01	4.19E-01	0.262	-0.005	8.06E-01	5.33E-01
CT777	0.112	0.051	6.91E-01	1.79E-01	-0.055	-0.045	4.59E-01	7.43E-01	0.133	-0.09	9.82E-01	9.24E-01
CT778	0.114	-0.008	8.67E-01	5.38E-01	0.026	-0.051	7.51E-01	7.14E-01	0.033	-0.089	9.41E-01	8.92E-01
CT779	0.004	0.004	5.00E-01	4.70E-01	-0.016	-0.018	5.17E-01	6.21E-01	0.052	-0.066	7.71E-01	8.87E-01
CT780	-0.021	-0.036	5.71E-01	6.70E-01	-0.041	0.026	2.83E-01	3.82E-01	0.119	0.036	7.02E-01	3.41E-01
CT781	0.142	-0.08	8.50E-01	8.41E-01	0.152	-0.104	8.70E-01	7.66E-01	0	-0.021	6.06E-01	8.15E-01
CT782	0.213	-0.064	9.42E-01	7.72E-01	0.069	-0.084	8.42E-01	7.23E-01	0.166	0.048	9.00E-01	1.49E-01
CT783	0.144	0.133	5.24E-01	8.26E-02	-0.06	0.048	3.28E-01	2.65E-01	0.181	-0.074	8.78E-01	8.70E-01
CT784	-0.035	-0.038	5.24E-01	8.74E-01	0.066	0.011	7.97E-01	3.84E-01	-0.041	0.049	1.76E-02	8.48E-02
CT785	0.033	0.011	6.54E-01	4.04E-01	-0.047	-0.014	4.20E-01	6.13E-01	-0.104	-0.164	8.03E-01	9.74E-01
CT786	-0.082	-0.014	2.01E-01	6.36E-01	-0.164	-0.033	9.02E-03	7.82E-01	-0.114	-0.088	4.37E-01	8.67E-01
CT787	0.042	-0.073	9.03E-01	9.99E-01	0.05	-0.086	9.03E-01	9.56E-01	0.076	-0.066	9.67E-01	8.83E-01
CT788	-0.079	0.002	1.62E-01	4.86E-01	0.043	0.009	6.28E-01	4.37E-01	-0.081	0.009	2.56E-02	3.96E-01
CT789	-0.06	-0.002	2.60E-01	5.19E-01	-0.065	-0.01	1.99E-01	5.83E-01	0.107	-0.018	7.42E-01	6.64E-01
CT790	0.375	0.048	8.61E-01	3.75E-01	0.136	0.069	6.18E-01	3.78E-01	0.213	0.012	6.95E-01	4.42E-01
CT791	0.058	0.03	6.27E-01	2.69E-01	0.152	0.046	8.98E-01	1.85E-01	0.154	0.039	7.74E-01	2.14E-01
CT792	0.315	0.086	9.61E-01	1.93E-01	0.124	-0.048	8.33E-01	6.22E-01	0.135	-0.052	9.89E-01	8.06E-01
CT793	0.087	0.082	5.22E-01	2.10E-02	-0.023	0.071	1.71E-01	5.18E-02	-0.004	0.022	4.38E-01	3.70E-01
CT794	0.001	-0.023	6.63E-01	7.33E-01	0.066	0	7.35E-01	5.06E-01	-0.021	0.063	4.66E-02	4.61E-03
CT794.1	0.241	0.016	9.40E-01	3.36E-01	0.234	0.019	9.51E-01	3.58E-01	0.06	0.053	5.11E-01	8.75E-02
CT795	-0.04	-0.039	4.93E-01	8.07E-01	0.019	0.244	1.95E-01	1.69E-01	-0.032	0.043	2.43E-01	3.25E-01
CT796	0.349	0.158	7.90E-01	1.24E-02	0.2	0.152	7.51E-01	1.48E-02	0.303	0.013	8.99E-01	4.00E-01
CT797	-0.01	-0.043	8.85E-01	9.41E-01	0.097	-0.046	9.71E-01	9.68E-01	-0.075	0.034	2.58E-01	1.55E-01
CT798	0.08	-0.01	6.88E-01	5.37E-01	-0.295	-0.081	1.51E-01	7.12E-01	0.108	-0.002	7.04E-01	5.41E-01
CT799	-0.003	0.034	3.62E-01	1.29E-01	-0.113	-0.008	1.60E-01	5.59E-01	0.07	-0.006	8.39E-01	5.37E-01
CT800	0.433	0.081	8.61E-01	9.37E-02	0.106	0.083	5.66E-01	2.48E-01	0.241	0.007	6.80E-01	4.20E-01
CT801	-0.006	-0.02	6.30E-01	6.94E-01	-0.179	-0.089	2.84E-01	9.56E-01	0.015	-0.057	8.78E-01	8.80E-01
CT802	-0.072	-0.011	1.74E-01	6.96E-01	-0.147	-0.031	9.17E-02	8.54E-01	-0.1	-0.007	1.33E-01	5.44E-01
CT803	0.152	-0.098	9.87E-01	9.15E-01	0.155	-0.044	9.61E-01	7.14E-01	0.048	0.069	3.68E-01	1.43E-01
CT804	0.126	0.025	8.49E-01	3.75E-01	-0.076	-0.032	3.90E-01	6.05E-01	0.15	-0.015	9.71E-01	6.60E-01
CT805	0.072	-0.107	9.71E-01	8.86E-01	-0.088	-0.188	7.65E-01	9.10E-01	0.006	-0.065	9.42E-01	9.29E-01
CT806	0.277	-0.178	9.24E-01	8.77E-01	0.102	-0.209	9.23E-01	8.57E-01	0.171	-0.042	8.26E-01	8.23E-01
CT807	0.002	0.186	1.48E-01	1.39E-01	-0.208	0.113	2.30E-02	2.23E-01	0.109	-0.306	9.53E-01	9.32E-01
CT808	0.206	0.12	7.43E-01	1.27E-01	-0.138	0.001	2.59E-01	4.98E-01	-0.009	-0.107	8.63E-01	9.92E-01
CT809	0.113	0.036	8.25E-01	2.84E-01	-0.138	0.025	1.10E-01	4.01E-01	0.007	-0.002	5.26E-01	5.15E-01
CT810	0.014	0.017	4.72E-01	2.69E-01	0.095	-0.029	9.57E-01	8.70E-01	-0.112	-0.006	2.86E-01	5.48E-01
CT811	0.257	0.106	8.93E-01	8.41E-02	0.149	0.016	8.08E-01	4.58E-01	0.147	-0.072	9.98E-01	9.27E-01
CT812	-0.031	-0.02	4.70E-01	7.19E-01	-0.089	-0.017	3.64E-01	6.82E-01	-0.138	-0.008	1.86E-02	5.67E-01
CT813	-0.077	0.269	2.00E-01	1.09E-01	0.064	0.17	3.83E-01	2.44E-01	-0.026	0.36	1.32E-01	4.38E-02
CT814	-0.127	-0.019	5.88E-02	6.47E-01	-0.174	-0.026	1.97E-01	7.03E-01	0.07	0.027	6.10E-01	2.56E-01
CT814.1	0.499	0.093	8.40E-01	1.08E-01	0.515	0.096	8.05E-01	1.71E-01	-0.01	-0.055	6.90E-01	7.28E-01
CT815	0.221	0.013	9.35E-01	4.50E-01	0.103	-0.108	8.09E-01	7.14E-01	0.052	-0.067	8.79E-01	9.05E-01
CT816	0.199	-0.045	9.79E-01	7.18E-01	0.059	-0.043	8.05E-01	6.64E-01	0.186	0.041	9.95E-01	1.60E-01
CT817	-0.137	-0.105	3.45E-01	9.97E-01	0.033	-0.116	9.65E-01	9.93E-01	-0.029	-0.019	4.55E-01	6.60E-01
CT818	0.013	-0.006	5.69E-01	5.28E-01	-0.239	-0.002	3.52E-02	5.10E-01	0.004	-0.003	6.29E-01	5.53E-01
CT819	0.283	0.038	9.89E-01	2.38E-01	0.028	-0.041	7.00E-01	6.28E-01	0.316	0.008	9.40E-01	4.42E-01
CT820	0.177	0.117	6.82E-01	9.79E-03	0.031	0.084	3.39E-01	5.73E-02	-0.027	0.026	3.84E-01	3.04E-01
CT821	-0.13	0.015	3.04E-01	3.59E-01	-0.243	0.011	1.45E-01	4.21E-01	-0.029	0.018	3.94E-01	3.79E-01
CT822	0.255	0.185	6.73E-01	2.26E-03	0.21	0.116	8.72E-01	4.60E-02	0.131	-0.055	7.13E-01	8.48E-01
CT823	-0.096	-0.11	5.85E-01	1.00E+00	0.096	-0.096	1.00E+00	9.99E-01	-0.024	-0.047	5.89E-01	9.45E-01
CT824	0.046	0.044	5.06E-01	1.51E-01	-0.062	-0.003	2.99E-01	5.13E-01	-0.008	-0.014	5.12E-01	6.04E-01
CT825	0.357	0.036	9.01E-01	3.81E-01	0.133	-0.044	8.16E-01	5.92E-01	0.543	0.09	7.20E-01	1.43E-01
CT826	0.141	0.038	8.46E-01	2.35E-01	-0.023	0.018	3.79E-01	4.12E-01	0.055	-0.072	9.21E-01	8.61E-01
CT827	0.151	0.087	8.18E-01	1.01E-01	0.162	0.111	6.09E-01	2.23E-01	-0.07	-0.017	2.56E-01	6.83E-01
CT828	0.11	0.017	7.96E-01	4.37E-01	-0.053	-0.008	4.11E-01	5.21E-01	0.085	0.013	6.95E-01	3.89E-01
CT829	0.012	-0.051	9.20E-01	9.33E-01	0.186	-0.075	9.86E-01	9.59E-01	0.12	0.073	6.68E-01	1.92E-02
CT830	0.228	-0.019	8.57E-01	6.15E-01	0.1	-0.085	8.48E-01	7.14E-01	0.166	-0.021	9.31E-01	6.22E-01
CT831	0.215	0.03	9.87E-01	2.44E-01	0.13	0.018	7.72E-01	3.70E-01	0.013	-0.037	7.51E-01	9.11E-01
CT832	0.113	0.035	8.54E-01	3.07E-01	-0.061	-0.034	3.41E-01	7.23E-01	0.046	-0.047	6.99E-01	7.26E-01
CT833	0.159	0.28	2.48E-01	2.18E-02	0.204	0.251	3.81E-01	3.53E-02	-0.054	0.052	1.01E-01	2.42E-01
CT834	-0.083	-0.038	2.85E-01	9.56E-01	0.104	-0.033	9.60E-01	9.14E-01	-0.101	0.001	2.54E-02	4.89E-01
CT835	-0.141	-0.094	2.68E-01	9.97E-01	0.096	-0.112	9.50E-01	9.94E-01	-0.097	0.064	4.14E-02	4.93E-02
CT836	-0.182	0.025	2.39E-01	3.97E-01	-0.135	0.019	2.63E-01	4.37E-01	-0.064	0.056	2.41E-01	1.17E-01
CT837	0.031	-0.026	7.78E-01	7.74E-01	0.007	-0.003	5.34E-01	5.29E-01	-0.033	-0.005	4.37E-01	5.55E-01
CT838	0.134	0.042	8.33E-01	3.10E-01	-0.045	0.021	2.51E-01	4.08E-01	0.095	-0.011	9.02E-01	5.85E-01
CT839	0.222	0.03	9.14E-01	3.95E-01	0.166	-0.081	8.82E-01	7.11E-01	0.185	0.05	7.61E-01	2.17E-01
CT840	-0.101	-0.029	2.69E-01	7.73E-01	-0.042	0.001	2.79E-01	4.88E-01	0.019	0.062	2.65E-01	1.51E-01
CT841	0.135	0.27	1.33E-01	1.19E-02	0.138	1.064	1.83E-02	7.98E-03	-0.129	0.287	2.40E-02	4.48E-02
CT842	0.111	0.08	5.83E-01	2.63E-01	0.194	0.076	6.80E-01	3.53E-01	-0.009	0.198	2.31E-02	2.23E-02
CT843	0.06	-0.083	9.56E-01	9.96E-01	0.032	-0.122	9.13E-01	9.99E-01	0.053	-0.049	6.71E-01	8.20E-01
CT844	0.193	0.118	6.88E-01	4.55E-02	0.132	0.077	6.92E-01	2.00E-01	0.318	-0.01	7.87E-01	5.45E-01
CT845	-0.037	-0.002	2.64E-01	5.43E-01	-0.034	0.009	2.42E-01	3.42E-01	-0.05	0.048	2.58E-01	1.59E-01
CT846	0.195	0.084	9.31E-01	4.42E-02	0.017	-0.019	6.20E-01	5.85E-01	0.114	0.003	8.61E-01	4.87E-01
CT847	0.189	-0.189	9.76E-01	8.62E-01	0.076	-0.238	9.12E-01	8.53E-01	0.064	-0.065	9.14E-01	9.77E-01
CT848	0.282	0.044	9.90E-01	2.91E-01	0.068	0.006	6.76E-01	4.78E-01	0.003	0.005	4.95E-01	4.60E-01
CT849	0.27	0.051	9.85E-01	2.81E-01	0.135	-0.01	7.86E-01	5.26E-01	0.19	-0.012	8.73E-01	6.12E-01
CT849.1	0.055	0.012	7.28E-01	4.18E-01	0.067	-0.096	9.64E-01	9.73E-01	-0.061	0.12	1.74E-01	2.59E-01
CT850	0.076	-0.131	9.61E-01	9.36E-01	-0.09	-0.158	7.17E-01	9.26E-01	0.113	-0.106	8.22E-01	9.89E-01
CT851	0.209	0.071	8.78E-01	8.65E-02	-0.027	0.057	1.69E-01	1.64E-01	0.143	-0.047	8.79E-01	7.48E-01
CT852	0.175	0.154	5.76E-01	5.87E-03	0.06	0.056	5.11E-01	3.22E-01	0.27	-0.114	9.66E-01	9.48E-01
CT853	0.237	0.024	9.02E-01	4.03E-01	0.248	0.03	9.42E-01	4.05E-01	0.117	0.035	8.23E-01	1.57E-01
CT854	-0.01	-0.042	6.71E-01	7.90E-01	-0.042	-0.053	5.41E-01	7.00E-01	0.063	0.042	6.61E-01	1.29E-01
CT855	-0.069	-0.192	7.94E-01	9.36E-01	0.025	-0.175	8.79E-01	9.10E-01	-0.066	0.023	4.35E-02	3.05E-01
CT856	-0.175	-0.208	6.68E-01	9.99E-01	-0.266	-0.228	4.45E-01	1.00E+00	-0.051	0.02	3.65E-01	3.18E-01
CT857	0.268	0.164	8.48E-01	2.77E-02	0.087	0.097	4.71E-01	2.34E-01	0.126	0.003	8.27E-01	4.63E-01
CT858	-0.129	-0.029	1.45E-01	8.39E-01	-0.14	-0.024	1.45E-01	7.59E-01	-0.035	0.05	2.59E-01	6.67E-02
CT859	0.053	0.003	7.08E-01	4.82E-01	0.047	-0.028	7.38E-01	6.41E-01	0.087	0.051	6.08E-01	9.55E-02
CT860	-0.038	-0.053	6.21E-01	9.03E-01	0.138	-0.035	9.81E-01	7.54E-01	0.007	-0.013	6.03E-01	6.24E-01
CT861	0.053	-0.016	6.37E-01	5.34E-01	-0.173	-0.032	2.76E-01	5.60E-01	0.103	0.03	6.95E-01	3.74E-01
CT862	0.073	0.116	2.16E-01	7.60E-03	0.017	0.071	3.25E-01	1.01E-01	0.016	0.006	5.23E-01	4.56E-01
CT863	0.251	-0.078	8.03E-01	7.74E-01	0.31	-0.142	9.26E-01	9.21E-01	-0.226	0.079	4.81E-02	3.10E-01
CT864	0.115	0.004	9.64E-01	4.72E-01	0.076	-0.034	8.48E-01	6.44E-01	0.143	0.05	7.05E-01	5.74E-02
CT865	0.03	0.078	2.78E-01	9.39E-02	0.039	0.068	3.16E-01	1.03E-01	0.031	-0.01	6.35E-01	5.67E-01
CT866	0.229	0.021	8.03E-01	4.27E-01	0.048	-0.066	6.84E-01	6.34E-01	0.167	0.022	9.40E-01	2.85E-01
CT867	0.343	0.057	9.54E-01	3.49E-01	0.11	-0.004	7.73E-01	5.10E-01	0.251	0.055	1.00E+00	1.62E-02
CT868	0.232	-0.038	9.10E-01	5.95E-01	0.113	-0.212	9.25E-01	8.75E-01	0.017	0.071	1.85E-01	1.25E-01
CT869	0.1	-0.045	8.78E-01	7.13E-01	0.006	-0.074	7.65E-01	7.62E-01	0.021	-0.041	7.42E-01	7.46E-01
CT870	0.266	0.092	8.18E-01	2.00E-01	-0.038	-0.004	4.23E-01	5.10E-01	0.222	-0.002	9.95E-01	5.11E-01
CT871	0.264	0.121	9.52E-01	1.16E-02	0.178	0.091	9.31E-01	6.25E-02	0.114	-0.015	7.81E-01	6.98E-01
CT872	0.271	0.109	8.59E-01	7.99E-02	0.274	0.073	9.54E-01	2.50E-01	0.022	-0.01	7.28E-01	5.84E-01
CT873	-0.093	-0.153	6.04E-01	9.06E-01	0.054	-0.16	8.96E-01	8.99E-01	-0.069	0.048	2.73E-01	2.38E-01
CT874	0.22	0.11	7.89E-01	1.82E-01	0.039	0.098	3.70E-01	2.85E-01	0.171	-0.004	9.92E-01	5.33E-01
CT875	0.022	-0.006	6.07E-01	5.29E-01	-0.045	-0.052	5.17E-01	6.67E-01	0.169	0.076	7.25E-01	2.12E-01
